# Supplementary material for: Topological regression as an interpretable and efficient tool for quantitative structure-activity relationship modeling
Source: Nat Commun. 2024 Jun 13;15:5072. doi: 10.1038/s41467-024-49372-0 (PMC11176398; doi:10.1038/s41467-024-49372-0)
Supplement: Supplementary file 4 — Source Data [file 41467_2024_49372_MOESM4_ESM.xlsx]

## Sheet: ScaffoldResults
Scaffold Split NRMSE												Scaffold Split Spearman
Column1	ChEMBL_ID	Length	RF	MLKR	ChemProp	TCNN	TCNN Aug	TR*	TR	Ensemble TR		Column1	ChEMBL_ID	Length	RF	MLKR	ChemProp	TCNN	TCNN Aug	TR*	TR	Ensemble TR
0	CHEMBL1287623	101	0.579272	0.720198	1.33771	0.598257	0.622855	0.91163	0.660431	0.675085		0	CHEMBL1287623	101	0.651072	0.593999	0.254711	0.695907	0.760884	0.555556	0.54386	0.662118
1	CHEMBL5857	102	0.889433	1.00951	1.16868	1.29222	1.12972	0.951378	0.84335	1.02526		1	CHEMBL5857	102	0.608639	0.378168	0.0961039	0.433766	0.268831	0.404677	0.689185	0.56317
2	CHEMBL4530	104	0.97744	0.996852	0.985207	0.916363	0.811595	1.50554	1.15626	1.02749		2	CHEMBL4530	104	0.395712	0.39961	0.448197	0.736603	0.581358	0.307892	0.367002	0.537187
3	CHEMBL1075189	104	1.11462	1.06579	1.09188	1.02391	1.06522	1.31576	1.0514	0.987128		3	CHEMBL1075189	104	0.393496	0.327474	-0.0487806	0.396748	0.224391	0.170407	-0.118374	0.166504
4	CHEMBL1250375	105	1.04411	1.12389	1.05148	1.50445	1.12721	0.976143	1.04777	1.02593		4	CHEMBL1250375	105	0.531341	0.421514	0.410523	0.655408	0.596298	0.415719	0.669048	0.588503
5	CHEMBL1949	105	0.70537	0.952491	0.893088	1.03059	0.813787	0.899296	0.829482	0.75172		5	CHEMBL1949	105	0.437866	0.429176	0.238049	0.135935	0.358374	0.649968	0.720885	0.301236
6	CHEMBL6166	105	0.726602	0.841121	1.06011	1.09678	1.05191	1.28474	1.00195	0.910023		6	CHEMBL6166	105	0.681612	0.609035	0.37037	0.528265	0.448993	0.45679	0.605588	0.637427
7	CHEMBL5704	106	1.35978	1.53756	1.40098	1.19044	1.55017	1.51234	1.5298	1.27168		7	CHEMBL5704	106	-0.217514	-0.164919	0.0649534	0.147981	0.134425	0.0824626	-0.059887	-0.0259887
8	CHEMBL1798	112	0.737105	0.768019	0.775111	0.724442	0.698621	0.966989	0.982654	0.810645		8	CHEMBL1798	112	0.659748	0.683723	0.66469	0.634544	0.638498	0.541636	0.549543	0.466024
9	CHEMBL4244	115	1.03768	1.01901	0.85733	0.900087	1.02971	1.02668	0.897624	0.886811		9	CHEMBL4244	115	-0.0652496	0.219283	0.498764	0.413248	0.226396	0.0869995	0.31389	0.461691
10	CHEMBL2343	119	0.902639	0.948587	1.12429	0.979629	1.07565	1.02933	1.0972	0.94939		10	CHEMBL2343	119	0.53806	0.525145	-0.140061	0.276642	0.230535	0.288821	0.132231	0.364941
11	CHEMBL5815	119	0.753489	0.84967	0.958322	1.25235	0.783815	1.02005	0.809345	0.797994		11	CHEMBL5815	119	0.720591	0.63929	0.330072	0.253968	0.544466	0.21222	0.565775	0.534029
12	CHEMBL2055	121	1.01486	0.78709	0.932263	0.870678	0.87173	1.22528	0.988406	0.936236		12	CHEMBL2055	121	0.304641	0.556177	0.537337	0.448807	0.415705	0.328519	0.341614	0.390911
13	CHEMBL2734	123	0.693345	0.833253	0.858384	0.67261	0.603311	0.736553	0.851695	0.679595		13	CHEMBL2734	123	0.747257	0.65563	0.614467	0.84571	0.814159	0.65871	0.643311	0.780366
14	CHEMBL2073	128	0.805437	0.732938	0.952592	0.855737	0.870848	0.980956	0.676413	0.70327		14	CHEMBL2073	128	0.567863	0.570549	0.432479	0.491966	0.530256	0.45094	0.683419	0.677949
15	CHEMBL4408	129	0.782079	0.932164	1.02398	1.24674	0.800741	0.948634	0.833834	0.809446		15	CHEMBL4408	129	0.610227	0.449008	-0.308824	0.322161	0.546512	0.456644	0.544895	0.598256
16	CHEMBL3788	130	0.458111	0.487421	0.537931	0.371063	0.368855	0.445791	0.550502	0.446306		16	CHEMBL3788	130	0.841889	0.873053	0.829769	0.91497	0.924893	0.868093	0.876989	0.874252
17	CHEMBL3623	135	1.09032	0.950197	1.33883	0.953556	0.899058	1.08492	0.986348	0.927561		17	CHEMBL3623	135	0.311756	0.431243	-0.189313	0.44458	0.421374	0.462595	0.398779	0.363969
18	CHEMBL5141	135	0.545496	0.59863	0.613664	0.774666	0.553926	0.752649	0.609698	0.620999		18	CHEMBL5141	135	0.492745	0.317146	0.330839	0.354666	0.361998	0.241943	0.316481	0.442035
19	CHEMBL3385	136	0.811903	0.817113	0.904359	0.837841	0.747856	0.854625	0.770846	0.728165		19	CHEMBL3385	136	0.546325	0.501356	0.356097	0.458191	0.644314	0.500342	0.507732	0.512112
20	CHEMBL5282	141	1.09432	0.984307	1.05749	1.05214	1.00855	1.08314	1.19364	1.07579		20	CHEMBL5282	141	0.0359916	0.341229	0.351491	-0.049051	0.303426	0.0719833	-0.395908	-0.069025
21	CHEMBL2536	143	0.948174	0.861273	1.07983	0.898219	0.959762	0.955502	0.939808	0.878076		21	CHEMBL2536	143	0.610844	0.662845	0.460212	0.676029	0.640798	0.545779	0.611091	0.642884
22	CHEMBL4761	143	0.995484	1.10566	0.996287	1.0305	0.971837	0.966784	0.985808	0.957042		22	CHEMBL4761	143	0.20212	-0.0419258	0.0138033	-0.0278531	0.330293	0.27582	0.304659	0.296278
23	CHEMBL2611	144	0.669614	0.709156	0.7966	0.71642	0.615054	0.914555	0.69027	0.643327		23	CHEMBL2611	144	0.798571	0.69291	0.627494	0.81966	0.837398	0.545455	0.784183	0.767184
24	CHEMBL2163176	146	0.616711	0.690377	0.892088	0.775843	0.661184	1.10543	0.644854	0.58285		24	CHEMBL2163176	146	0.692701	0.739455	0.694704	0.612817	0.680908	0.483089	0.655096	0.720294
25	CHEMBL5028	146	0.98215	0.754323	0.828723	0.831065	0.803165	0.877482	0.870312	0.775508		25	CHEMBL5028	146	0.559377	0.689137	0.603984	0.48203	0.587293	0.647301	0.68581	0.683584
26	CHEMBL1293224	146	0.49005	0.692281	0.876065	0.69749	0.568319	0.56976	0.636964	0.587281		26	CHEMBL1293224	146	0.875001	0.710926	0.557042	0.832666	0.805037	0.877229	0.780081	0.887033
27	CHEMBL289	147	0.858919	0.843726	0.907501	0.815793	0.858784	1.19327	0.984179	0.937594		27	CHEMBL289	147	0.57757	0.475883	0.415191	0.505402	0.371757	0.132532	0.448157	0.536586
28	CHEMBL3712907	148	0.864849	0.623262	0.760454	0.727188	0.629824	0.85691	0.844461	0.790438		28	CHEMBL3712907	148	0.693069	0.673719	0.631216	0.695072	0.771832	0.558905	0.690177	0.691512
29	CHEMBL5260	150	1.03133	0.908325	1.22657	1.20768	1.22636	0.850231	0.932222	0.948256		29	CHEMBL5260	150	-0.188047	0.233067	0.116015	0.204428	0.111975	0.233151	0.198594	0.0406163
30	CHEMBL1919	151	0.656689	0.686575	1.01654	0.972938	0.783656	0.704877	0.740832	0.731523		30	CHEMBL1919	151	0.832762	0.797636	0.127093	0.226548	0.677628	0.733912	0.729675	0.791608
31	CHEMBL278	152	0.387625	0.326446	0.509398	0.750935	0.44777	0.486347	0.455064	0.324445		31	CHEMBL278	152	0.84766	0.876073	0.805489	0.682607	0.842615	0.802664	0.785513	0.831518
32	CHEMBL2955	154	1.68571	1.18451	2.27217	1.41725	1.17	1.40801	0.885041	1.18556		32	CHEMBL2955	154	-0.088176	0.645031	-0.43958	0.608433	0.403268	0.724173	0.69774	0.716304
33	CHEMBL4465	156	0.520609	0.4874	0.5369	0.542496	0.453409	0.666147	0.536944	0.504988		33	CHEMBL4465	156	0.795682	0.82923	0.798827	0.764733	0.823389	0.770783	0.839927	0.862729
34	CHEMBL1907604	156	1.03026	0.866607	1.23921	0.933276	1.01288	1.12146	1.0351	1.04819		34	CHEMBL1907604	156	0.695022	0.708514	0.314969	0.617655	0.521771	0.553855	0.662206	0.695389
35	CHEMBL5776	159	0.786779	0.923419	1.04049	1.09878	0.8269	1.22781	0.927946	0.782792		35	CHEMBL5776	159	0.651385	0.556546	0.0392229	0.432185	0.650293	0.0208983	0.571219	0.658478
36	CHEMBL3746	161	0.946553	1.05116	0.94391	1.05643	1.01563	1.21122	0.997342	0.930542		36	CHEMBL3746	161	0.647693	0.568762	0.549102	0.446469	0.377769	0.250502	0.5723	0.616767
37	CHEMBL1822	162	0.678866	0.869703	0.700941	0.629069	0.627643	0.686586	0.723122	0.694026		37	CHEMBL1822	162	0.728398	0.40836	0.636121	0.694816	0.726254	0.752175	0.760037	0.747156
38	CHEMBL4070	162	0.534523	0.693763	0.594759	0.964643	0.546404	0.748491	0.692396	0.650311		38	CHEMBL4070	162	0.803952	0.741058	0.749373	0.731459	0.812658	0.733971	0.713043	0.771808
39	CHEMBL2079849	169	0.552308	0.516364	0.724453	0.492001	0.546616	0.521087	0.483888	0.486123		39	CHEMBL2079849	169	0.354883	0.390456	0.14015	0.491671	0.226502	0.319425	0.535381	0.434663
40	CHEMBL5545	169	1.05436	1.1057	1.45803	1.23274	1.34964	1.0964	0.984844	1.10835		40	CHEMBL5545	169	0.431672	0.413914	0.329284	0.325159	0.277332	0.386732	0.542495	0.291587
41	CHEMBL2008	170	0.967214	1.00885	0.954134	0.975694	0.930803	0.959259	0.985087	0.979914		41	CHEMBL2008	170	0.380694	0.258104	0.532437	0.249102	0.410942	0.407764	0.318355	0.274186
42	CHEMBL3180	172	0.688018	0.744323	0.653184	0.664045	0.573957	0.872975	0.679974	0.711444		42	CHEMBL3180	172	0.682404	0.607925	0.50035	0.731055	0.79619	0.631225	0.686747	0.670402
43	CHEMBL5319	173	0.828344	1.02275	1.00732	0.975084	0.925029	1.12348	0.917059	0.928057		43	CHEMBL5319	173	0.50035	0.253156	0.268786	0.343161	0.322712	0.104526	0.381953	0.339078
44	CHEMBL4080	173	0.590522	0.529646	0.605586	0.549321	0.575301	0.562977	0.551635	0.513149		44	CHEMBL4080	173	0.775785	0.905972	0.738125	0.816169	0.760824	0.805633	0.787136	0.813984
45	CHEMBL2095172	176	0.705804	0.610672	0.777526	0.529445	0.527219	0.754094	0.582276	0.547325		45	CHEMBL2095172	176	0.584863	0.526488	0.515801	0.586085	0.704512	0.48116	0.660999	0.657652
46	CHEMBL4018	176	0.587857	0.685919	0.703245	0.665829	0.693548	0.736615	0.720567	0.679273		46	CHEMBL4018	176	0.772906	0.718464	0.552909	0.720906	0.676622	0.618723	0.726629	0.728432
47	CHEMBL1904	177	0.924041	0.86302	0.926888	0.980202	0.955286	0.941207	0.81411	0.853942		47	CHEMBL1904	177	0.456716	0.52024	0.278028	0.350109	0.388467	0.426466	0.469975	0.479114
48	CHEMBL3132741	177	1.09907	1.06522	1.13656	1.03867	0.926048	1.0625	1.00869	0.987429		48	CHEMBL3132741	177	0.330801	0.434254	0.255004	0.229517	0.497265	0.29182	0.31499	0.296969
49	CHEMBL4617	178	1.03305	1.11764	1.61227	1.05422	1.10978	0.97382	0.98965	0.979943		49	CHEMBL4617	178	0.30691	0.158295	0.116246	0.0642379	0.29171	0.226544	0.232597	0.168233
50	CHEMBL3819	180	0.787231	0.743909	1.0319	0.853909	0.762196	0.917439	0.768013	0.797567		50	CHEMBL3819	180	0.737147	0.763394	0.288528	0.572808	0.672847	0.638062	0.606108	0.742336
51	CHEMBL4660	181	0.637623	0.683874	0.669465	0.670877	0.646196	0.901297	0.603379	0.658914		51	CHEMBL4660	181	0.81864	0.834592	0.874978	0.809177	0.762464	0.595269	0.80466	0.776928
52	CHEMBL3622	181	0.914954	0.940646	0.973191	0.817242	0.745865	0.974716	0.719885	0.679044		52	CHEMBL3622	181	0.575622	0.626457	0.500892	0.545445	0.668767	0.587147	0.69942	0.624809
53	CHEMBL2664	182	0.896558	1.04538	1.00559	1.015	0.810631	1.01898	0.883494	0.831288		53	CHEMBL2664	182	0.605989	0.440214	0.330112	0.0232406	0.628446	0.371302	0.646902	0.603973
54	CHEMBL2003	186	0.824436	0.888342	0.83764	0.675278	0.764106	0.759684	0.77564	0.741572		54	CHEMBL2003	186	0.468148	0.537133	0.456217	0.666046	0.622045	0.624234	0.451948	0.560092
55	CHEMBL5932	187	0.906772	1.00212	1.05425	0.891177	0.948881	0.949735	0.924791	0.912536		55	CHEMBL5932	187	0.369199	0.311672	0.160346	0.422153	0.356811	0.240464	0.333716	0.321458
56	CHEMBL5122	187	1.13568	1.07373	1.29339	1.15505	1.31425	1.56318	1.1475	1.19356		56	CHEMBL5122	187	0.371505	0.432757	0.116102	0.0892926	0.190184	0.104065	0.37249	0.326421
57	CHEMBL3397	187	1.02035	0.97541	1.18676	1.27977	1.07645	1.27975	1.01645	1.02232		57	CHEMBL3397	187	0.147776	0.276056	0.451668	0.0895107	0.341809	-0.244737	0.11364	0.153336
58	CHEMBL3921	188	1.08461	1.10757	1.16165	0.930912	1.11449	1.11141	1.11635	1.02359		58	CHEMBL3921	188	0.355716	0.319216	0.0667615	0.585094	0.310934	0.196574	0.171182	0.432551
59	CHEMBL4145	189	0.742631	0.823025	0.992588	0.965269	0.718646	0.75739	0.665612	0.648352		59	CHEMBL4145	189	0.676662	0.690586	0.46914	0.218538	0.646203	0.678523	0.687497	0.70435
60	CHEMBL5689	191	0.556678	0.552601	0.581167	0.706648	0.505819	0.672103	0.544357	0.559231		60	CHEMBL5689	191	0.817538	0.814128	0.791819	0.828169	0.833131	0.790502	0.861077	0.836371
61	CHEMBL3338	192	0.859476	0.878	1.0242	0.873178	0.880022	1.00635	0.880427	0.867387		61	CHEMBL3338	192	0.548732	0.538201	0.251265	0.484309	0.564487	0.244343	0.604961	0.546881
62	CHEMBL4234	193	0.927164	0.903143	1.31921	1.10881	1.00936	0.899792	0.9494	0.876403		62	CHEMBL4234	193	0.376107	0.384624	0.0969881	0.587396	0.1714	0.459934	0.359808	0.478157
63	CHEMBL4203	196	0.625094	0.690219	0.765442	0.81014	0.740477	0.602715	0.629732	0.618928		63	CHEMBL4203	196	0.760997	0.754215	0.670391	0.652082	0.693489	0.791794	0.792076	0.826253
64	CHEMBL402	204	0.55442	0.547383	0.686106	0.548456	0.501209	0.692174	0.539733	0.538801		64	CHEMBL402	204	0.758757	0.852884	0.761556	0.910905	0.866118	0.629008	0.811049	0.879711
65	CHEMBL3419	206	0.694514	0.728401	0.841342	0.797982	0.727527	1.07874	0.836209	0.752044		65	CHEMBL3419	206	0.724464	0.665922	0.74688	0.763333	0.726779	0.40631	0.716614	0.750172
66	CHEMBL3230	206	0.828472	0.748887	1.12263	1.11204	1.00473	0.731882	0.780037	0.744221		66	CHEMBL3230	206	0.238761	0.532105	-0.00599846	0.0365582	0.110404	0.737687	0.479126	0.543815
67	CHEMBL1921	208	0.64691	0.629319	0.766052	0.708928	0.515417	0.609603	0.755498	0.650111		67	CHEMBL1921	208	0.768183	0.823578	0.663317	0.75392	0.877831	0.750274	0.582844	0.780745
68	CHEMBL2716	209	1.1908	1.17279	1.25263	1.1778	1.1894	1.26778	1.27668	1.28922		68	CHEMBL2716	209	0.359835	0.217728	0.119702	0.161277	0.184132	0.15609	0.0574601	0.0587568
69	CHEMBL4461	209	0.628516	0.805124	0.802415	0.747957	0.709128	0.709446	0.690303	0.628576		69	CHEMBL4461	209	0.769661	0.605606	0.60111	0.550626	0.600705	0.694056	0.764961	0.756614
70	CHEMBL4899	210	0.906825	0.883023	1.34404	0.936683	0.991391	0.999702	0.952194	0.91721		70	CHEMBL4899	210	0.657589	0.704407	-0.155299	0.377548	0.676474	0.687173	0.716028	0.682958
71	CHEMBL5896	210	0.782604	0.711404	0.664135	0.603316	0.635126	0.990077	0.695778	0.679413		71	CHEMBL5896	210	0.626991	0.764695	0.782539	0.815226	0.803924	0.411435	0.738712	0.746274
72	CHEMBL5451	210	0.698255	0.757662	0.767756	0.67749	0.647064	0.720863	0.727358	0.704814		72	CHEMBL5451	210	0.534079	0.570409	0.631012	0.625582	0.657105	0.521193	0.571093	0.525749
73	CHEMBL2111377	213	0.727777	0.781457	0.594938	0.606805	0.569088	0.726283	0.638965	0.65811		73	CHEMBL2111377	213	0.6283	0.616737	0.761657	0.750481	0.778344	0.706713	0.712651	0.721562
74	CHEMBL3025	213	1.22281	0.917826	0.955292	1.14634	0.924859	0.928374	1.02803	0.886227		74	CHEMBL3025	213	0.283578	0.417365	0.500472	0.211834	0.498131	0.302609	0.185855	0.421553
75	CHEMBL2563	214	0.763601	0.837899	0.654122	0.682211	0.668169	0.806762	0.803275	0.74865		75	CHEMBL2563	214	0.587418	0.561655	0.685442	0.66868	0.670945	0.571709	0.551578	0.611847
76	CHEMBL3399910	214	0.636249	0.616297	0.8389	0.637389	0.614878	0.577854	0.557843	0.529703		76	CHEMBL3399910	214	0.724046	0.760273	0.605085	0.712364	0.729953	0.68396	0.831381	0.84405
77	CHEMBL2474	217	0.593463	0.547463	0.614085	0.64809	0.680576	0.602142	0.520703	0.567517		77	CHEMBL2474	217	0.779008	0.834258	0.80516	0.808826	0.812985	0.740942	0.829339	0.776681
78	CHEMBL4600	218	0.88081	0.793348	0.910547	0.784878	0.699408	1.18838	1.12985	0.817838		78	CHEMBL4600	218	0.4298	0.585177	0.565489	0.581698	0.663025	0.237243	0.243217	0.668194
79	CHEMBL2781	219	1.06251	1.16986	1.01748	1.05245	0.952218	1.1502	1.16831	1.05064		79	CHEMBL2781	219	0.494819	0.450768	0.418329	0.384984	0.554177	0.342756	0.344589	0.45111
80	CHEMBL2617	221	0.686749	0.621342	0.860851	0.855105	0.808224	0.699784	0.692436	0.726729		80	CHEMBL2617	221	0.73077	0.757354	0.609856	0.630015	0.642203	0.711905	0.729495	0.734765
81	CHEMBL2535	228	0.606744	0.541619	0.615366	0.642162	0.646856	0.589096	0.628584	0.585647		81	CHEMBL2535	228	0.512854	0.71905	0.518176	0.624561	0.51942	0.618341	0.544036	0.523086
82	CHEMBL2095226	234	0.987246	0.890203	1.00655	1.00409	0.96618	1.05733	0.956567	0.927233		82	CHEMBL2095226	234	0.448683	0.529405	0.32995	0.47101	0.451693	0.442423	0.482635	0.48703
83	CHEMBL1997	236	0.63076	0.646747	0.781217	0.76822	0.622847	0.833598	0.715647	0.699801		83	CHEMBL1997	236	0.820378	0.71287	0.688216	0.721055	0.739022	0.559735	0.703468	0.72898
84	CHEMBL3836	236	0.74277	0.821867	0.780498	0.805789	0.805367	0.838352	0.828402	0.801746		84	CHEMBL3836	236	0.756663	0.5	0.703957	0.638278	0.656896	0.586061	0.687239	0.707268
85	CHEMBL4123	237	0.958286	0.900494	1.13253	0.847902	1.01236	0.965985	1.02624	0.979491		85	CHEMBL4123	237	0.603644	0.596275	0.47261	0.549107	0.52967	0.560248	0.540747	0.582005
86	CHEMBL4816	238	0.649997	0.630869	0.697849	0.865512	0.783077	0.874872	0.672351	0.620956		86	CHEMBL4816	238	0.802585	0.773476	0.787958	0.723837	0.745012	0.821971	0.798833	0.835103
87	CHEMBL1804	240	0.555765	0.465662	0.739061	0.519456	0.461528	0.460773	0.490599	0.481944		87	CHEMBL1804	240	0.860981	0.904064	0.716589	0.865704	0.900282	0.886603	0.890674	0.905711
88	CHEMBL4683	241	0.740164	0.767243	0.660582	0.732766	0.695256	0.704524	0.817072	0.796373		88	CHEMBL4683	241	0.763484	0.775767	0.806674	0.750089	0.791928	0.742154	0.710437	0.722683
89	CHEMBL4478	242	0.74442	0.909606	0.888109	1.20576	0.787865	0.884257	0.801378	0.76276		89	CHEMBL4478	242	0.715792	0.573982	0.681896	0.720692	0.802981	0.67919	0.727022	0.76051
90	CHEMBL4699	243	0.756398	0.60346	0.639385	0.713088	0.642409	0.787576	0.717595	0.726594		90	CHEMBL4699	243	0.729553	0.684621	0.684744	0.679518	0.665631	0.580321	0.655937	0.715482
91	CHEMBL3437	243	0.713683	0.688339	0.876489	0.732013	0.748197	0.683965	0.742768	0.701487		91	CHEMBL3437	243	0.671838	0.675841	0.645965	0.696793	0.71889	0.660203	0.729759	0.672705
92	CHEMBL4016	245	0.994331	0.83992	0.952965	0.892796	0.852823	1.14247	0.836564	0.874413		92	CHEMBL4016	245	0.344926	0.541073	0.425331	0.396397	0.516368	0.229134	0.483338	0.535135
93	CHEMBL2439	249	1.31992	1.35151	1.46152	1.017	1.25409	1.23486	1.19936	1.20922		93	CHEMBL2439	249	0.0333814	0.158324	0.0143128	0.230782	-0.0209889	0.0918806	0.12627	0.132562
94	CHEMBL3774295	249	0.862563	0.870972	1.11574	0.84731	0.817164	0.83285	0.77379	0.733562		94	CHEMBL3774295	249	0.714988	0.869724	0.475301	0.606865	0.665411	0.790537	0.815188	0.814857
95	CHEMBL5480	255	0.815159	0.844114	0.787271	0.758126	0.760709	0.941804	0.799051	0.802565		95	CHEMBL5480	255	0.556815	0.50129	0.572192	0.64737	0.709197	0.285785	0.634064	0.658776
96	CHEMBL1907603	256	0.945129	0.815382	1.10398	1.05075	0.904287	1.10839	0.929816	0.881015		96	CHEMBL1907603	256	0.35939	0.609648	0.012679	0.20248	0.426348	0.115314	0.434231	0.512915
97	CHEMBL2274	258	0.884872	0.9272	0.744913	0.719456	0.714663	0.798065	0.728747	0.786571		97	CHEMBL2274	258	0.718154	0.506206	0.69747	0.755845	0.80252	0.665072	0.704488	0.734851
98	CHEMBL5331	258	0.677191	0.748828	0.707974	0.822286	0.608343	0.878161	0.718667	0.682725		98	CHEMBL5331	258	0.746392	0.689845	0.679758	0.73722	0.804969	0.561154	0.726122	0.756778
99	CHEMBL2803	259	0.662162	0.646102	0.888533	0.790932	0.676107	0.954176	0.695813	0.652733		99	CHEMBL2803	259	0.70155	0.748548	0.423942	0.65662	0.699099	0.422014	0.717259	0.755769
100	CHEMBL4698	264	0.698835	0.717544	1.02814	0.974939	0.87241	0.817441	0.858412	0.705437		100	CHEMBL4698	264	0.819725	0.808252	0.662917	0.681908	0.73372	0.735132	0.739123	0.887505
101	CHEMBL5719	265	0.765783	0.760553	0.824644	0.806286	0.738062	0.764547	0.717646	0.699455		101	CHEMBL5719	265	0.623185	0.579345	0.537895	0.590842	0.629393	0.624314	0.657143	0.701583
102	CHEMBL2095189	266	0.834668	0.91926	0.923726	0.886438	0.818236	0.941959	0.811087	0.838802		102	CHEMBL2095189	266	0.650817	0.4969	0.420344	0.490383	0.599882	0.422955	0.647042	0.665065
103	CHEMBL3905	267	0.814549	0.786581	0.955789	0.894619	0.85564	0.885814	0.833022	0.81462		103	CHEMBL3905	267	0.59753	0.661343	0.342736	0.502154	0.539549	0.451264	0.524568	0.546068
104	CHEMBL4633	271	0.6479	0.740468	0.989128	0.734546	0.647605	0.895334	0.67814	0.631666		104	CHEMBL4633	271	0.740167	0.695491	0.382153	0.717038	0.7196	0.553583	0.73508	0.773039
105	CHEMBL2318	272	0.694655	0.626429	0.713469	0.747877	0.635374	0.852767	0.613178	0.591469		105	CHEMBL2318	272	0.735906	0.758809	0.679151	0.700691	0.768703	0.596237	0.740488	0.779456
106	CHEMBL1293255	273	0.744489	0.826563	0.93798	0.910651	0.884751	0.885958	0.82989	0.785175		106	CHEMBL1293255	273	0.558523	0.31347	0.171037	0.27516	0.24026	0.426607	0.308406	0.399285
107	CHEMBL2111416	273	0.828955	0.841498	0.993065	0.716702	0.638615	0.940241	0.76317	0.735612		107	CHEMBL2111416	273	0.580358	0.602773	0.596701	0.7317	0.734623	0.335999	0.623518	0.686148
108	CHEMBL3100	273	0.606524	0.732499	0.740601	0.625202	0.598934	0.603607	0.65563	0.644565		108	CHEMBL3100	273	0.861096	0.555223	0.464949	0.666631	0.843562	0.779955	0.864127	0.849948
109	CHEMBL2778	274	0.62732	0.654064	0.596537	1.05184	0.519448	1.0342	0.772097	0.732935		109	CHEMBL2778	274	0.75571	0.788003	0.74913	0.745124	0.866293	0.36813	0.586764	0.656515
110	CHEMBL1892	275	0.56053	0.682124	1.35397	0.562694	0.530602	0.66991	0.645055	0.541682		110	CHEMBL1892	275	0.839497	0.736776	0.763561	0.861874	0.865085	0.741214	0.793928	0.845991
111	CHEMBL3969	276	0.777989	0.752068	0.917779	0.836756	0.700026	1.05152	0.810837	0.724654		111	CHEMBL3969	276	0.663505	0.740457	0.780265	0.663818	0.737644	0.443362	0.687996	0.720673
112	CHEMBL3426	277	0.503725	0.524343	0.560008	0.73805	0.555886	0.587642	0.513843	0.537349		112	CHEMBL3426	277	0.780955	0.809299	0.738332	0.764172	0.747526	0.700186	0.815545	0.789295
113	CHEMBL2096675	278	0.965792	0.843817	0.954369	0.972924	0.692248	0.886892	0.759165	0.741238		113	CHEMBL2096675	278	0.454513	0.575636	0.376895	0.515355	0.753926	0.647434	0.695897	0.71784
114	CHEMBL4878	278	0.704421	0.778946	0.810064	0.700386	0.691721	0.880522	0.678618	0.684581		114	CHEMBL4878	278	0.706315	0.631299	0.648415	0.692028	0.682628	0.451645	0.771016	0.756387
115	CHEMBL5314	281	0.734477	0.771744	0.776598	0.719695	0.708564	0.924707	0.800067	0.776844		115	CHEMBL5314	281	0.714094	0.625392	0.677124	0.703797	0.706357	0.514998	0.644412	0.697953
116	CHEMBL4482	286	0.80035	0.804964	0.816225	0.975176	0.8606	0.971184	0.819965	0.802208		116	CHEMBL4482	286	0.551568	0.550547	0.494924	0.273119	0.474128	0.343942	0.541693	0.54803
117	CHEMBL5024	287	0.503391	0.553897	0.621637	0.753837	0.524693	0.876787	0.579779	0.557301		117	CHEMBL5024	287	0.842035	0.828152	0.775942	0.690601	0.849531	0.513121	0.833697	0.848126
118	CHEMBL3268	289	0.734776	0.670942	0.83107	0.776523	0.71066	0.998648	0.787047	0.764719		118	CHEMBL3268	289	0.70766	0.745866	0.577293	0.704999	0.66241	0.520666	0.659866	0.694456
119	CHEMBL1782	289	0.770243	0.666041	0.850855	1.07587	0.689525	1.14808	0.662169	0.703124		119	CHEMBL1782	289	0.739223	0.688789	0.412726	0.139688	0.683117	-0.0249311	0.72517	0.683805
120	CHEMBL241	292	0.612262	0.666091	0.672596	0.69806	0.506786	0.674493	0.584002	0.590564		120	CHEMBL241	292	0.793974	0.765957	0.794769	0.691927	0.820896	0.727533	0.781746	0.785633
121	CHEMBL2373	293	0.574385	0.545633	0.602122	0.579356	0.584406	0.569142	0.536879	0.529098		121	CHEMBL2373	293	0.748345	0.802059	0.76579	0.676626	0.775525	0.768316	0.79258	0.787549
122	CHEMBL3816	294	0.768498	0.845264	0.991947	0.808529	0.770015	1.11004	0.823422	0.76881		122	CHEMBL3816	294	0.717607	0.522457	0.35743	0.610436	0.688937	0.341443	0.68467	0.716993
123	CHEMBL1929	295	1.00584	0.659164	0.790164	0.614979	0.597917	0.707701	0.684894	0.67044		123	CHEMBL1929	295	0.123887	0.451576	0.290408	0.614811	0.677628	0.339536	0.27844	0.503062
124	CHEMBL4029	298	0.869097	1.15778	0.870541	0.906705	0.830658	0.765393	0.9021	0.865087		124	CHEMBL4029	298	0.584213	0.413421	0.626949	0.666102	0.677578	0.661415	0.487183	0.573465
125	CHEMBL5543	298	0.765095	1.06227	1.01227	1.00176	0.901835	1.01381	1.00158	0.875968		125	CHEMBL5543	298	0.654527	0.367363	0.302498	0.211688	0.418484	0.16282	0.296711	0.531173
126	CHEMBL3310	302	0.693411	0.765711	0.781035	0.773203	0.715005	0.878152	0.736061	0.699754		126	CHEMBL3310	302	0.68039	0.655243	0.695436	0.591015	0.65207	0.630679	0.648474	0.742451
127	CHEMBL4224	302	0.845946	1.10346	0.987166	1.10458	0.951516	1.17754	0.978242	0.946842		127	CHEMBL4224	302	0.542555	0.0958797	0.413895	0.0599553	0.415376	0.0619148	0.325783	0.344005
128	CHEMBL5491	305	0.640313	0.526776	0.803353	0.723009	0.685894	0.696203	0.613061	0.610321		128	CHEMBL5491	305	0.720975	0.867353	0.681434	0.757237	0.747451	0.712036	0.796408	0.828967
129	CHEMBL1878	306	0.722108	0.728583	0.787879	0.695536	0.73669	0.723253	0.765734	0.789704		129	CHEMBL1878	306	0.7082	0.629061	0.657349	0.705898	0.643409	0.683598	0.668297	0.629805
130	CHEMBL1850	310	0.587397	0.647322	0.718261	0.834335	0.646269	0.63148	0.608841	0.575676		130	CHEMBL1850	310	0.837725	0.780464	0.762164	0.692631	0.776695	0.800443	0.831981	0.814122
131	CHEMBL2028	312	0.800373	0.941865	1.00459	0.914309	0.94758	0.839747	0.802245	0.778767		131	CHEMBL2028	312	0.613762	0.443085	0.278479	0.464692	0.407254	0.682742	0.626002	0.678349
132	CHEMBL3959	314	0.752493	0.801262	0.983084	0.776544	0.814657	0.76801	0.708834	0.646259		132	CHEMBL3959	314	0.663402	0.550081	0.537284	0.607136	0.6038	0.46256	0.67262	0.684118
133	CHEMBL5485	314	0.733998	0.652927	0.752978	0.777262	0.669699	0.643721	0.761784	0.609136		133	CHEMBL5485	314	0.655751	0.667887	0.578058	0.608069	0.679639	0.676902	0.550136	0.743143
134	CHEMBL5409	316	0.746209	0.706394	0.795706	0.809064	0.729895	0.811092	0.8607	0.73141		134	CHEMBL5409	316	0.721021	0.727412	0.665476	0.647548	0.737462	0.616358	0.56374	0.716304
135	CHEMBL3785	318	0.6967	0.64565	0.738384	0.645088	0.639011	0.701295	0.674996	0.672337		135	CHEMBL3785	318	0.726587	0.773873	0.692431	0.776043	0.770983	0.733023	0.791955	0.781354
136	CHEMBL2265	323	1.01119	1.03704	1.15009	1.00558	1.0194	1.12199	1.01362	1.01852		136	CHEMBL2265	323	0.231755	0.236278	0.0175732	0.203294	0.287532	0.0813316	0.172761	0.210465
137	CHEMBL2593	325	0.880669	1.0003	0.960212	0.813958	0.822935	0.928886	0.929026	0.849613		137	CHEMBL2593	325	0.581056	0.443628	0.475653	0.577651	0.613603	0.544339	0.480462	0.573936
138	CHEMBL4394	328	0.949971	0.975369	0.920652	1.31982	0.861737	1.0344	0.846201	0.896322		138	CHEMBL4394	328	0.459902	0.402923	0.459206	0.168292	0.572368	0.384875	0.579226	0.585475
139	CHEMBL1075145	328	0.835522	0.875233	0.882342	0.832221	0.852624	0.872157	0.90264	0.816298		139	CHEMBL1075145	328	0.555428	0.408545	0.393612	0.628789	0.381837	0.453466	0.316555	0.521524
140	CHEMBL5103	333	0.856306	0.78319	0.831836	0.74649	0.728925	0.942894	0.869846	0.768636		140	CHEMBL5103	333	0.532352	0.599695	0.577638	0.678075	0.701842	0.531167	0.562848	0.648887
141	CHEMBL2903	334	1.01451	0.955934	0.958518	0.940812	0.907437	0.954571	0.953724	0.882659		141	CHEMBL2903	334	0.409166	0.518011	0.328591	0.407076	0.635848	0.380549	0.444767	0.559593
142	CHEMBL3474	336	0.618334	0.558385	0.744941	0.754644	0.650197	0.823883	0.578476	0.604226		142	CHEMBL3474	336	0.706033	0.805153	0.657632	0.658071	0.759942	0.623017	0.759424	0.716736
143	CHEMBL1781	338	0.497374	0.487233	0.511552	0.468221	0.500667	0.500866	0.473147	0.47062		143	CHEMBL1781	338	0.785578	0.788938	0.776705	0.817115	0.777105	0.813116	0.847878	0.852211
144	CHEMBL3776	338	0.622806	0.622018	0.640103	0.660559	0.659234	0.724296	0.629827	0.549408		144	CHEMBL3776	338	0.747542	0.770094	0.734918	0.778343	0.739251	0.646924	0.761515	0.827006
145	CHEMBL1860	341	0.689513	0.654715	0.795803	0.738703	0.808518	0.834334	0.761539	0.752398		145	CHEMBL1860	341	0.670491	0.760404	0.625944	0.615805	0.613174	0.553433	0.681611	0.75615
146	CHEMBL5936	345	0.875495	0.870648	0.882874	0.893045	0.754746	1.01759	0.904733	0.900652		146	CHEMBL5936	345	0.458088	0.485943	0.519069	0.441769	0.650887	0.513538	0.377937	0.450488
147	CHEMBL4835	348	0.598866	0.591285	0.724761	0.664553	0.654231	0.727956	0.625776	0.624293		147	CHEMBL4835	348	0.813645	0.781023	0.704771	0.740156	0.739176	0.623607	0.709517	0.723213
148	CHEMBL1901	349	0.729252	0.731823	0.916085	0.729755	0.719438	0.973118	0.747586	0.66487		148	CHEMBL1901	349	0.71494	0.718059	0.623079	0.648411	0.674466	0.673561	0.729466	0.755241
149	CHEMBL4791	352	0.862774	0.913664	0.911447	1.0634	0.927	1.30904	0.751875	0.774316		149	CHEMBL4791	352	0.515944	0.176147	0.392416	0.358924	0.445816	0.0335853	0.575827	0.523792
150	CHEMBL2096661	352	0.400806	0.55089	0.485746	0.419	0.436718	0.594795	0.525784	0.429964		150	CHEMBL2096661	352	0.878274	0.805601	0.864301	0.87302	0.871897	0.762975	0.806238	0.859771
151	CHEMBL3018	353	0.759876	0.777561	0.823945	0.726428	0.690549	0.695897	0.724427	0.71873		151	CHEMBL3018	353	0.626327	0.654035	0.525765	0.660837	0.708929	0.635281	0.686342	0.69865
152	CHEMBL3795	353	0.534963	0.537689	0.724707	0.60252	0.536616	0.708451	0.606859	0.501931		152	CHEMBL3795	353	0.795864	0.83349	0.755628	0.824193	0.818458	0.676516	0.77689	0.836182
153	CHEMBL2345	359	0.829195	0.778349	0.903728	0.831711	0.980274	0.864312	0.847365	0.822546		153	CHEMBL2345	359	0.655757	0.671577	0.607039	0.624228	0.630644	0.646479	0.66042	0.681725
154	CHEMBL1995	360	0.706229	0.521037	0.549163	0.434019	0.458123	0.661545	0.481034	0.472868		154	CHEMBL1995	360	0.807156	0.795675	0.788708	0.836936	0.840549	0.744501	0.807838	0.819484
155	CHEMBL2414	367	1.25534	1.14783	1.26181	1.12675	1.2085	1.14526	1.28166	1.18244		155	CHEMBL2414	367	0.241049	0.455193	0.367326	0.457225	0.399055	0.373147	0.325497	0.370158
156	CHEMBL2782	369	0.827116	0.796674	0.944614	0.815459	0.787505	0.878802	0.83608	0.818722		156	CHEMBL2782	369	0.599708	0.623779	0.493287	0.607578	0.641405	0.560422	0.586374	0.605287
157	CHEMBL1795186	371	0.848266	0.846844	0.853987	0.776729	0.766062	1.00026	0.845075	0.772348		157	CHEMBL1795186	371	0.576334	0.627061	0.600836	0.630801	0.702951	0.404333	0.618586	0.595429
158	CHEMBL4051	371	0.820927	0.992251	0.962341	0.958506	0.887454	0.972316	0.823022	0.937343		158	CHEMBL4051	371	0.555926	0.555357	0.478856	0.555634	0.54469	0.504988	0.636093	0.593227
159	CHEMBL4789	371	0.78031	0.81654	1.04138	0.951498	0.889906	0.8563	0.792949	0.78213		159	CHEMBL4789	371	0.599508	0.603304	0.494281	0.403494	0.469344	0.53959	0.627305	0.621273
160	CHEMBL1955	376	0.780055	0.79715	0.749574	0.921757	0.735655	0.817821	0.76456	0.723534		160	CHEMBL1955	376	0.595132	0.55881	0.652669	0.206021	0.645819	0.517902	0.65483	0.640979
161	CHEMBL3764	376	0.69394	0.726582	0.70533	0.775686	0.647023	0.816916	0.698345	0.649606		161	CHEMBL3764	376	0.732802	0.693746	0.684536	0.621699	0.718019	0.557263	0.725583	0.7631
162	CHEMBL1977	381	0.956713	0.982558	0.845954	0.818895	0.89107	0.878465	0.912985	0.959744		162	CHEMBL1977	381	0.49026	0.503354	0.523732	0.722516	0.53329	0.657314	0.615002	0.39639
163	CHEMBL2335	386	0.627459	0.665774	0.632696	0.630111	0.562194	0.760894	0.681314	0.653638		163	CHEMBL2335	386	0.753745	0.745111	0.715068	0.736503	0.803402	0.670924	0.715997	0.74681
164	CHEMBL3351	394	0.657121	0.749412	0.816093	0.759235	0.627068	0.722583	0.64298	0.612144		164	CHEMBL3351	394	0.747891	0.703191	0.623993	0.712112	0.771369	0.658858	0.768594	0.777862
165	CHEMBL5443	394	0.837119	0.755815	0.864864	0.878033	0.774093	0.911866	0.838181	0.789652		165	CHEMBL5443	394	0.51451	0.619419	0.436675	0.477358	0.606028	0.415664	0.547816	0.642255
166	CHEMBL1856	399	0.544707	0.577256	0.55551	0.531496	0.507895	0.726399	0.545915	0.525074		166	CHEMBL1856	399	0.795667	0.744542	0.787442	0.817547	0.812905	0.614154	0.795599	0.826315
167	CHEMBL2095184	401	0.841136	0.830153	0.867515	0.838785	0.737789	0.875486	0.834936	0.802184		167	CHEMBL2095184	401	0.532306	0.538832	0.466156	0.529999	0.69588	0.520936	0.534434	0.604636
168	CHEMBL2730	405	0.852214	0.910932	1.03977	1.18492	0.907483	0.886456	0.915506	0.902955		168	CHEMBL2730	405	0.607672	0.572481	0.449178	0.347687	0.531288	0.639839	0.57083	0.576025
169	CHEMBL2095164	406	0.724277	0.685141	0.682694	0.694164	0.632677	0.811506	0.738108	0.710666		169	CHEMBL2095164	406	0.680407	0.670188	0.666104	0.622488	0.713889	0.527891	0.627402	0.669609
170	CHEMBL3772	411	1.20995	1.23949	1.03785	1.21449	1.03647	1.24679	1.05887	1.10034		170	CHEMBL3772	411	-0.12736	-0.0449616	0.239594	-0.199583	0.126121	-0.0562909	0.205314	0.120317
171	CHEMBL3582	411	0.977488	0.953534	1.01132	0.927862	0.918494	1.0678	1.15335	1.05113		171	CHEMBL3582	411	0.34152	0.317783	0.315992	0.410624	0.478397	0.289018	0.129055	0.254579
172	CHEMBL1907	419	0.726476	0.864581	0.910623	1.1261	0.801668	0.728208	0.698863	0.714522		172	CHEMBL1907	419	0.694759	0.539414	0.559976	0.199114	0.625376	0.698508	0.692989	0.698451
173	CHEMBL2179	423	0.947202	0.94157	1.1538	0.837655	0.90746	0.99104	0.920329	0.897249		173	CHEMBL2179	423	0.327686	0.372502	0.285203	0.383815	0.43382	0.332597	0.253081	0.36347
174	CHEMBL1941	432	0.842466	0.966079	0.919125	0.909445	0.890201	0.95087	0.857341	0.839321		174	CHEMBL1941	432	0.591809	0.50491	0.551323	0.548242	0.576586	0.514825	0.601321	0.614043
175	CHEMBL2285	434	0.786445	0.773652	0.76392	1.01914	0.728607	0.818743	0.817418	0.780772		175	CHEMBL2285	434	0.560911	0.591638	0.579313	0.597678	0.642892	0.549282	0.566424	0.57141
176	CHEMBL2095194	434	0.566649	0.565718	0.62071	1.01989	0.669985	0.552918	0.613257	0.568314		176	CHEMBL2095194	434	0.748789	0.798003	0.698883	0.679553	0.745946	0.805783	0.741717	0.763371
177	CHEMBL2007	434	0.831765	0.799414	0.889357	0.864956	0.812907	0.974307	0.778715	0.78333		177	CHEMBL2007	434	0.402759	0.446616	0.473786	0.474196	0.526232	0.192367	0.538234	0.555913
178	CHEMBL3589	435	0.767035	0.773104	0.800881	0.71521	0.70631	0.691093	0.694562	0.687096		178	CHEMBL3589	435	0.54517	0.580816	0.469587	0.616877	0.616832	0.641324	0.646051	0.60646
179	CHEMBL1907594	435	0.696498	0.835106	0.768273	0.847287	0.776551	0.94417	0.647164	0.664715		179	CHEMBL1907594	435	0.628431	0.454711	0.592173	0.593357	0.638759	0.464939	0.685737	0.688125
180	CHEMBL3975	438	0.711833	0.771311	0.729232	0.71863	0.693435	0.884464	0.786018	0.684858		180	CHEMBL3975	438	0.698209	0.645246	0.677469	0.712942	0.680622	0.558775	0.600456	0.699433
181	CHEMBL3157	447	0.575218	0.549476	0.5077	0.405736	0.412156	0.466319	0.543628	0.542043		181	CHEMBL3157	447	0.85199	0.8707	0.866914	0.880056	0.872597	0.878268	0.829034	0.839207
182	CHEMBL6007	447	1.01316	1.13012	0.994994	0.975655	1.08791	0.984253	1.05797	0.991144		182	CHEMBL6007	447	0.350278	0.256605	0.352147	0.309907	0.201795	0.465956	0.279742	0.372955
183	CHEMBL2828	450	0.447933	0.39966	0.484076	0.426549	0.397612	0.444769	0.405962	0.395202		183	CHEMBL2828	450	0.883606	0.898665	0.879021	0.896186	0.890415	0.886274	0.897906	0.894564
184	CHEMBL246	454	0.763726	0.850826	0.741018	0.654208	0.598034	0.767165	0.673708	0.645728		184	CHEMBL246	454	0.708685	0.627277	0.732433	0.79289	0.851922	0.709447	0.773481	0.796998
185	CHEMBL1792	458	0.59803	0.610877	0.649179	0.804205	0.616329	0.893678	0.639629	0.570784		185	CHEMBL1792	458	0.815827	0.816645	0.76322	0.573723	0.800677	0.396391	0.773547	0.815312
186	CHEMBL4895	459	0.804162	0.796886	0.841449	0.941405	0.713133	0.898799	0.793914	0.762602		186	CHEMBL4895	459	0.518768	0.559939	0.525187	0.546727	0.640069	0.532441	0.566976	0.580871
187	CHEMBL3991	459	0.741879	0.764325	0.677285	0.699492	0.632799	0.830317	0.681028	0.697807		187	CHEMBL3991	459	0.691318	0.578759	0.695635	0.685971	0.760285	0.61194	0.757625	0.783873
188	CHEMBL2061	459	0.811142	0.756153	0.825143	0.803857	0.846731	0.849294	0.72653	0.766072		188	CHEMBL2061	459	0.635731	0.686497	0.651411	0.6891	0.663073	0.636861	0.746243	0.682194
189	CHEMBL4608	462	0.555625	0.521166	0.645088	0.71259	0.700218	0.547436	0.572814	0.536022		189	CHEMBL4608	462	0.786929	0.784376	0.78145	0.735646	0.756567	0.806798	0.800319	0.814264
190	CHEMBL3468	464	0.613643	0.732486	0.673161	0.63912	0.681923	0.638028	0.628051	0.596219		190	CHEMBL3468	464	0.7847	0.696836	0.718095	0.766985	0.740395	0.756058	0.792269	0.815442
191	CHEMBL3559	464	0.887673	1.0028	0.890858	0.929773	0.913576	0.931802	0.922381	0.784515		191	CHEMBL3559	464	0.384399	0.454533	0.552046	0.481542	0.53511	0.461265	0.458967	0.542573
192	CHEMBL2107	465	0.847433	0.861979	1.00119	0.823969	0.893173	0.865865	0.88299	0.806181		192	CHEMBL2107	465	0.541396	0.546208	0.403963	0.616023	0.512917	0.505775	0.492994	0.588148
193	CHEMBL3535	467	1.24436	1.32221	1.08433	0.960872	1.03824	1.11173	1.10646	1.0865		193	CHEMBL3535	467	0.334377	0.27875	0.293048	0.503286	0.333546	0.239251	0.308911	0.337669
194	CHEMBL4303	471	0.79522	0.576436	0.827683	0.5197	0.482893	0.747251	0.535324	0.552554		194	CHEMBL4303	471	0.621613	0.796309	0.730116	0.836929	0.836922	0.661084	0.813895	0.831889
195	CHEMBL4068	472	0.721952	0.914653	0.767417	0.755085	0.743352	0.847707	0.734934	0.748505		195	CHEMBL4068	472	0.708127	0.616753	0.645491	0.731983	0.691274	0.690453	0.707286	0.716995
196	CHEMBL4073	478	0.648001	0.720242	0.690192	0.774968	0.53497	0.68618	0.621953	0.607299		196	CHEMBL4073	478	0.73299	0.620724	0.694589	0.71106	0.853925	0.610689	0.773097	0.775175
197	CHEMBL1947	478	0.686127	0.740325	0.688204	0.601391	0.600287	0.70498	0.652001	0.658282		197	CHEMBL1947	478	0.774278	0.740798	0.69292	0.793886	0.804044	0.788226	0.846711	0.837337
198	CHEMBL2189110	479	0.40866	0.402353	0.471395	0.415765	0.391901	0.434612	0.430003	0.391778		198	CHEMBL2189110	479	0.874389	0.871145	0.835096	0.855933	0.879082	0.844901	0.860297	0.882483
199	CHEMBL2049	479	0.938068	0.968638	1.03899	0.957414	0.981483	1.07654	0.921082	0.928985		199	CHEMBL2049	479	0.467156	0.465394	0.40831	0.438669	0.468308	0.388753	0.457823	0.474958
200	CHEMBL4508	481	0.485811	0.487575	0.408311	0.410299	0.34991	0.905065	0.501925	0.542397		200	CHEMBL4508	481	0.864325	0.854654	0.896825	0.876403	0.901684	0.582645	0.82427	0.819095
201	CHEMBL1790	485	0.606405	0.615394	0.66976	0.683	0.567099	0.623447	0.590287	0.533586		201	CHEMBL1790	485	0.708259	0.694603	0.667809	0.715776	0.716677	0.668279	0.709338	0.751789
202	CHEMBL5462	494	0.723496	0.64096	0.664596	0.482049	0.595639	0.66278	0.551426	0.549505		202	CHEMBL5462	494	0.793343	0.745583	0.796854	0.852141	0.802831	0.765876	0.789465	0.811394
203	CHEMBL4427	495	0.798641	0.873637	1.02576	0.824344	0.805608	0.844288	0.810898	0.760561		203	CHEMBL4427	495	0.624773	0.551674	0.310943	0.587531	0.604489	0.506222	0.550211	0.643995
204	CHEMBL2094130	498	0.861083	0.821735	0.891225	0.977573	0.862197	1.01004	0.908589	0.867768		204	CHEMBL2094130	498	0.491504	0.574939	0.508877	0.332082	0.546163	0.332568	0.417767	0.509459
205	CHEMBL1944	498	0.819418	0.871752	1.27901	1.03518	1.13155	1.08664	1.00792	0.958694		205	CHEMBL1944	498	0.599766	0.55943	0.0878436	0.304512	0.310759	0.402675	0.413007	0.502366
206	CHEMBL2069	503	0.778542	0.715992	0.7071	0.796862	0.671822	1.02317	0.675342	0.677949		206	CHEMBL2069	503	0.575612	0.647206	0.742349	0.610703	0.744871	0.285612	0.743748	0.753836
207	CHEMBL4599	505	0.7586	0.746659	0.742199	0.760693	0.689278	0.733716	0.771999	0.751234		207	CHEMBL4599	505	0.644889	0.655003	0.702701	0.676087	0.729577	0.700511	0.660052	0.658566
208	CHEMBL1075319	511	0.839546	0.892495	0.817748	0.811301	0.684726	0.976744	0.817336	0.791806		208	CHEMBL1075319	511	0.55398	0.504686	0.647164	0.68018	0.777519	0.317273	0.627338	0.676362
209	CHEMBL4777	514	0.725983	0.81862	0.70254	0.654923	0.662278	0.675241	0.706474	0.681741		209	CHEMBL4777	514	0.736292	0.720223	0.746729	0.778175	0.798269	0.778481	0.771708	0.777261
210	CHEMBL1942	515	0.912995	0.84213	0.939578	0.947404	0.992284	1.12954	0.932556	0.918907		210	CHEMBL1942	515	0.502357	0.602618	0.474566	0.483347	0.480508	0.204258	0.510258	0.537651
211	CHEMBL4315	517	0.695874	0.676903	0.635042	0.615402	0.683141	0.778163	0.593383	0.604988		211	CHEMBL4315	517	0.583166	0.648238	0.72004	0.69042	0.711178	0.675116	0.666743	0.681078
212	CHEMBL340	519	0.53786	0.641565	0.584679	0.858329	0.714721	0.900899	0.50362	0.518491		212	CHEMBL340	519	0.425477	0.441675	0.47805	0.380151	0.511512	0.148754	0.441818	0.503108
213	CHEMBL1808	522	0.764657	0.954374	0.910972	0.903819	0.815233	0.977343	0.833805	0.797479		213	CHEMBL1808	522	0.653923	0.440582	0.432776	0.510553	0.592601	0.366055	0.572084	0.613031
214	CHEMBL2568	522	0.762681	0.794727	0.83764	0.779694	0.713676	0.862427	0.727608	0.714445		214	CHEMBL2568	522	0.618496	0.622394	0.510408	0.623691	0.692608	0.510866	0.667151	0.683366
215	CHEMBL3181	524	0.70076	0.767048	0.7282	0.665705	0.817445	0.706385	0.721611	0.698246		215	CHEMBL3181	524	0.734994	0.75764	0.700287	0.77358	0.73085	0.750732	0.783461	0.806026
216	CHEMBL1902	527	0.651191	0.638474	0.670232	0.652707	0.652124	0.871877	0.690369	0.617304		216	CHEMBL1902	527	0.674995	0.687611	0.673956	0.714776	0.658714	0.511382	0.646124	0.68789
217	CHEMBL2789	533	0.637156	0.657906	0.822374	0.706673	0.697142	0.660966	0.659206	0.605836		217	CHEMBL2789	533	0.647373	0.644179	0.434451	0.588604	0.619265	0.654828	0.591141	0.743683
218	CHEMBL1875	536	0.503903	0.537109	0.617883	0.600361	0.523575	0.545684	0.576343	0.494459		218	CHEMBL1875	536	0.876067	0.830658	0.819899	0.82502	0.867013	0.858988	0.824741	0.87832
219	CHEMBL4179	536	0.591498	0.601712	0.868965	0.78012	0.542375	0.743551	0.638389	0.623407		219	CHEMBL4179	536	0.789448	0.797909	0.518856	0.706848	0.822023	0.641946	0.777334	0.797232
220	CHEMBL4618	537	0.570538	0.614327	0.694069	0.667332	0.601012	0.586193	0.583531	0.567478		220	CHEMBL4618	537	0.789294	0.745348	0.731231	0.759918	0.798558	0.778607	0.792899	0.798545
221	CHEMBL2527	537	0.557295	0.589434	0.766913	0.783084	0.553829	0.74026	0.544849	0.538509		221	CHEMBL2527	537	0.826452	0.826315	0.632107	0.639558	0.843719	0.708756	0.821844	0.817623
222	CHEMBL1881	541	0.675048	0.778118	0.669861	0.686583	0.665741	0.808172	0.610349	0.617829		222	CHEMBL1881	541	0.68386	0.545337	0.697322	0.63751	0.649479	0.565474	0.677978	0.693346
223	CHEMBL1952	558	0.648455	0.699618	0.79	0.744321	0.64482	0.849911	0.746186	0.702321		223	CHEMBL1952	558	0.78573	0.734495	0.600861	0.7402	0.774316	0.680679	0.733541	0.759963
224	CHEMBL2041	562	0.630948	0.586457	0.7263	0.59108	0.525931	0.683589	0.632137	0.60516		224	CHEMBL2041	562	0.745221	0.796812	0.644065	0.789816	0.846536	0.722917	0.746993	0.772454
225	CHEMBL4393	566	0.677182	0.745836	0.630739	0.609504	0.557016	0.696149	0.638909	0.629059		225	CHEMBL4393	566	0.718314	0.697494	0.774287	0.746478	0.821725	0.685162	0.759847	0.768098
226	CHEMBL4308	576	0.757803	0.77288	0.828693	0.854182	0.757087	0.831859	0.75973	0.747611		226	CHEMBL4308	576	0.714741	0.65373	0.692491	0.611384	0.757523	0.58741	0.650904	0.691225
227	CHEMBL2094121	577	0.721195	0.951823	0.733796	0.646596	0.52517	0.832481	0.657473	0.725732		227	CHEMBL2094121	577	0.748097	0.518385	0.710212	0.772423	0.823126	0.62286	0.732683	0.712981
228	CHEMBL3629	580	0.610944	0.627649	0.713349	0.717664	0.607785	0.682516	0.587723	0.567592		228	CHEMBL3629	580	0.808605	0.809284	0.7127	0.634412	0.762924	0.765366	0.825362	0.849029
229	CHEMBL4506	580	0.690913	0.738291	0.777692	0.743565	0.795358	0.847908	0.713079	0.730897		229	CHEMBL4506	580	0.718879	0.676986	0.687131	0.680288	0.600252	0.558778	0.632691	0.650987
230	CHEMBL4191	582	0.67778	0.634312	0.650645	0.654445	0.586032	0.800065	0.598058	0.559749		230	CHEMBL4191	582	0.731269	0.779282	0.802083	0.772185	0.79885	0.601144	0.835386	0.853181
231	CHEMBL3510	584	0.708101	0.759027	0.888671	0.802039	0.827961	0.835498	0.731505	0.726192		231	CHEMBL3510	584	0.635914	0.622482	0.432931	0.566183	0.503658	0.473481	0.623615	0.634842
232	CHEMBL3710	584	0.766127	0.723695	0.734347	0.683039	0.616395	0.764349	0.626509	0.572339		232	CHEMBL3710	584	0.648804	0.720309	0.74343	0.720586	0.768937	0.6654	0.7248	0.766538
233	CHEMBL3798	585	0.540196	0.572948	0.58767	0.624934	0.570272	0.683408	0.636699	0.617845		233	CHEMBL3798	585	0.827496	0.812696	0.805012	0.785001	0.820189	0.742537	0.751912	0.762246
234	CHEMBL4644	590	0.588316	0.596375	0.597331	0.489624	0.462252	0.568087	0.499737	0.509077		234	CHEMBL4644	590	0.816091	0.840192	0.810059	0.853867	0.861581	0.810109	0.850524	0.846203
235	CHEMBL1907602	594	0.689743	0.729743	0.78561	0.765152	0.669878	0.89914	0.725549	0.690048		235	CHEMBL1907602	594	0.768758	0.696983	0.714786	0.731223	0.783503	0.615511	0.725459	0.749035
236	CHEMBL2111389	596	0.862513	0.883992	1.09361	0.986115	0.932539	1.10786	0.904931	0.872833		236	CHEMBL2111389	596	0.563633	0.55288	0.329866	0.43598	0.496899	0.319589	0.522364	0.563088
237	CHEMBL2002	600	0.767348	0.660094	0.917469	0.782396	0.713295	0.786288	0.728887	0.725581		237	CHEMBL2002	600	0.566723	0.689319	0.470618	0.553742	0.655446	0.616006	0.672752	0.714481
238	CHEMBL1293292	601	0.954037	0.983913	0.933479	0.905106	0.897843	1.02491	0.967084	0.951452		238	CHEMBL1293292	601	0.354501	0.42138	0.382756	0.419909	0.468101	0.135849	0.295441	0.293269
239	CHEMBL2016	602	0.580938	0.566492	0.551852	0.631159	0.550126	0.568725	0.5154	0.530212		239	CHEMBL2016	602	0.825148	0.847721	0.844833	0.747124	0.806544	0.848426	0.841947	0.842449
240	CHEMBL5971	602	0.896583	0.877519	0.745931	0.789455	0.829093	0.938183	0.876223	0.825796		240	CHEMBL5971	602	0.562327	0.557031	0.68279	0.656122	0.632969	0.4321	0.596283	0.624097
241	CHEMBL2916	604	0.825469	0.9148	0.90142	0.856964	0.813425	0.875089	0.821927	0.82139		241	CHEMBL2916	604	0.431055	0.366097	0.418747	0.456658	0.506893	0.339184	0.392158	0.425719
242	CHEMBL1980	608	0.722923	0.745177	0.900048	0.749721	0.749586	0.74988	0.738955	0.687142		242	CHEMBL1980	608	0.600089	0.659868	0.541575	0.618704	0.641803	0.570461	0.600702	0.657716
243	CHEMBL3045	609	0.868494	0.930396	0.97959	0.871308	0.828508	0.887752	0.867879	0.882369		243	CHEMBL3045	609	0.527705	0.444286	0.432919	0.499788	0.596782	0.484205	0.545084	0.528607
244	CHEMBL2736	609	0.863002	0.929552	0.97862	0.943513	0.961983	0.89158	0.812214	0.839705		244	CHEMBL2736	609	0.38699	0.370757	0.250677	0.365606	0.296271	0.35976	0.432565	0.464594
245	CHEMBL2094120	617	0.731342	0.678194	0.739863	0.750232	0.708134	0.772397	0.738178	0.69475		245	CHEMBL2094120	617	0.687843	0.747484	0.691509	0.711388	0.714274	0.630173	0.685257	0.720343
246	CHEMBL6154	617	0.898124	1.03266	0.878175	0.858878	0.7986	0.847216	0.879605	0.823424		246	CHEMBL6154	617	0.536096	0.463852	0.600226	0.540663	0.59656	0.515562	0.505683	0.566375
247	CHEMBL4803	618	0.949819	0.984108	1.14826	1.06032	0.912649	0.987995	0.992605	0.937066		247	CHEMBL4803	618	0.36743	0.240572	0.374886	0.199674	0.426373	0.296162	0.142693	0.328679
248	CHEMBL4681	618	0.662118	0.695101	0.647132	0.696084	0.615604	0.794591	0.68317	0.633635		248	CHEMBL4681	618	0.753033	0.695299	0.79914	0.729927	0.781805	0.690353	0.827357	0.834825
249	CHEMBL1916	620	0.734155	0.710131	0.903545	0.705604	0.694459	0.752342	0.738514	0.691397		249	CHEMBL1916	620	0.619475	0.624617	0.502405	0.682549	0.689612	0.617408	0.637651	0.6519
250	CHEMBL3012	622	0.543927	0.533604	0.609847	0.545371	0.517662	0.606443	0.566908	0.540484		250	CHEMBL3012	622	0.732778	0.75795	0.712876	0.750308	0.758181	0.711033	0.710265	0.744799
251	CHEMBL2094122	624	0.759323	0.766406	0.825308	0.860137	0.775237	0.785416	0.821749	0.787882		251	CHEMBL2094122	624	0.631095	0.624574	0.550402	0.571868	0.611363	0.589246	0.567261	0.595529
252	CHEMBL5555	626	0.789999	0.837271	0.787288	0.74744	0.810337	0.861595	0.751646	0.765007		252	CHEMBL5555	626	0.640345	0.614701	0.652994	0.670158	0.684615	0.585958	0.694429	0.687901
253	CHEMBL1889	627	0.769923	0.827516	0.822836	0.770258	0.716562	0.97175	0.778132	0.725422		253	CHEMBL1889	627	0.60008	0.517238	0.652904	0.580756	0.69367	0.408679	0.585367	0.621719
254	CHEMBL3038469	633	0.738224	0.772954	0.767821	0.782718	0.745662	0.772671	0.742056	0.737526		254	CHEMBL3038469	633	0.65514	0.623994	0.644691	0.606476	0.649299	0.628701	0.640917	0.633151
255	CHEMBL3891	637	0.723108	0.72269	0.716827	0.721531	0.687352	0.712167	0.721994	0.709781		255	CHEMBL3891	637	0.666682	0.701993	0.702583	0.706903	0.699615	0.728188	0.692683	0.700017
256	CHEMBL2996	638	0.864106	0.978797	0.877567	0.869834	0.871342	0.907625	0.857515	0.857899		256	CHEMBL2996	638	0.549374	0.36756	0.492963	0.544376	0.488943	0.446972	0.500939	0.515
257	CHEMBL254	641	0.577304	0.557473	0.610449	0.599047	0.596414	0.677789	0.566124	0.560357		257	CHEMBL254	641	0.80948	0.807941	0.799239	0.802784	0.812262	0.738367	0.819644	0.818261
258	CHEMBL1908389	641	0.764072	0.725714	0.734065	0.744316	0.661469	0.771592	0.749349	0.724096		258	CHEMBL1908389	641	0.627192	0.655972	0.587275	0.635153	0.691042	0.63729	0.628872	0.656709
259	CHEMBL1811	654	0.654423	0.642316	0.757841	0.702724	0.639993	0.714833	0.601651	0.604748		259	CHEMBL1811	654	0.668211	0.621315	0.429126	0.632496	0.648153	0.60374	0.71526	0.698692
260	CHEMBL3869	662	0.888858	0.927148	0.791979	0.73429	0.733285	1.00803	0.851505	0.816353		260	CHEMBL3869	662	0.503222	0.468533	0.569391	0.684803	0.675656	0.377972	0.548908	0.56718
261	CHEMBL3524	664	0.718893	0.777536	0.918309	0.783805	0.7298	0.863909	0.705903	0.658345		261	CHEMBL3524	664	0.681135	0.64592	0.47908	0.590846	0.676997	0.480882	0.673094	0.735175
262	CHEMBL3691	664	0.955836	0.902719	0.904078	0.879531	0.718656	0.896585	0.892825	0.824987		262	CHEMBL3691	664	0.378063	0.540675	0.527934	0.613729	0.716289	0.593973	0.522687	0.588484
263	CHEMBL3522	670	0.728015	0.805767	0.816324	0.802326	0.782494	0.79073	0.744108	0.724137		263	CHEMBL3522	670	0.71878	0.640151	0.637636	0.60727	0.635476	0.641479	0.709517	0.729831
264	CHEMBL4793	676	0.816867	0.815808	1.00441	0.845768	0.873096	0.846526	0.805272	0.837484		264	CHEMBL4793	676	0.705871	0.717794	0.580366	0.703941	0.70142	0.694038	0.734866	0.71098
265	CHEMBL1899	677	0.487899	0.620893	0.635117	0.538259	0.513802	0.53985	0.546388	0.496169		265	CHEMBL1899	677	0.859654	0.775596	0.770344	0.836773	0.846825	0.816426	0.806597	0.839536
266	CHEMBL1836	685	0.730644	0.805078	0.775716	0.680572	0.679425	0.952377	0.745336	0.762363		266	CHEMBL1836	685	0.692775	0.628175	0.697419	0.75084	0.73474	0.475682	0.685352	0.659516
267	CHEMBL4801	686	0.60742	0.624946	0.707309	0.587729	0.595462	0.740718	0.60561	0.554649		267	CHEMBL4801	686	0.796976	0.733725	0.704722	0.802965	0.788551	0.651246	0.752925	0.810827
268	CHEMBL2492	698	0.840101	0.839182	0.966318	0.859553	0.928629	0.948407	0.861523	0.819126		268	CHEMBL2492	698	0.629476	0.625669	0.509489	0.575457	0.55009	0.579882	0.627332	0.666296
269	CHEMBL2035	703	0.824016	0.68583	0.788354	0.709494	0.674794	0.790206	0.712032	0.719029		269	CHEMBL2035	703	0.58051	0.736831	0.612037	0.688777	0.706999	0.590133	0.677132	0.690736
270	CHEMBL1981	705	0.904204	0.798166	0.900456	1.00536	0.924771	1.0307	0.885699	0.858551		270	CHEMBL1981	705	0.541358	0.625901	0.466216	0.533492	0.599562	0.369179	0.570695	0.622606
271	CHEMBL4306	709	0.917869	0.852311	0.921918	0.951855	0.841589	0.927054	0.825088	0.80289		271	CHEMBL4306	709	0.467571	0.53491	0.485579	0.47976	0.58667	0.52068	0.591554	0.615994
272	CHEMBL3587	711	0.904133	0.970403	0.828346	0.828246	1.01604	0.981353	0.969174	0.873349		272	CHEMBL3587	711	0.23368	0.314762	0.575995	0.426306	0.183629	0.0887727	0.147864	0.290305
273	CHEMBL3892	714	0.767643	0.898533	0.809224	0.731944	0.677812	0.903085	0.791009	0.789747		273	CHEMBL3892	714	0.662965	0.480178	0.652337	0.732318	0.747861	0.466667	0.6435	0.697217
274	CHEMBL5147	714	0.698385	0.777794	0.889351	0.852598	0.764211	0.833522	0.854847	0.729788		274	CHEMBL5147	714	0.686743	0.595689	0.536765	0.618925	0.671565	0.578794	0.569901	0.673699
275	CHEMBL2808	715	0.93789	0.912836	0.93963	0.893164	0.882176	0.827865	0.864326	0.849627		275	CHEMBL2808	715	0.404406	0.45018	0.452424	0.462819	0.497958	0.516493	0.488093	0.492774
276	CHEMBL2252	729	0.754973	0.829215	0.87351	0.758029	0.816499	0.801713	0.785169	0.744996		276	CHEMBL2252	729	0.597543	0.540587	0.469825	0.582795	0.55648	0.525367	0.591994	0.605028
277	CHEMBL4662	732	0.708759	0.686165	0.702663	0.780685	0.646083	0.752138	0.634461	0.614556		277	CHEMBL4662	732	0.682725	0.698012	0.723462	0.670944	0.761512	0.637201	0.754769	0.767826
278	CHEMBL4093	733	0.717698	0.687808	0.871281	0.734676	0.682347	0.837954	0.708231	0.697259		278	CHEMBL4093	733	0.659466	0.690572	0.535847	0.649109	0.704177	0.552911	0.665268	0.668816
279	CHEMBL1994	737	0.940759	0.86912	0.981007	0.849015	0.843375	0.979198	0.938695	0.88349		279	CHEMBL1994	737	0.311635	0.398917	0.194469	0.527976	0.517456	0.287519	0.359442	0.423874
280	CHEMBL6164	740	0.774392	0.792234	0.798953	0.801306	0.739085	0.856584	0.823605	0.781777		280	CHEMBL6164	740	0.663799	0.643391	0.631277	0.583019	0.692375	0.537183	0.620751	0.659881
281	CHEMBL1835	740	0.777973	0.875301	0.972473	0.906047	0.879817	1.02194	0.904487	0.832974		281	CHEMBL1835	740	0.554643	0.486579	0.454837	0.485112	0.488674	0.430169	0.47502	0.553022
282	CHEMBL2292	751	0.813128	0.805865	1.01074	0.864719	0.814765	0.819618	0.826241	0.813896		282	CHEMBL2292	751	0.640449	0.614154	0.321615	0.54836	0.587317	0.546798	0.58577	0.609399
283	CHEMBL2413	752	0.748641	0.741528	0.833556	0.801065	0.816279	0.747695	0.777445	0.732207		283	CHEMBL2413	752	0.668127	0.677212	0.61431	0.634623	0.642217	0.661962	0.667523	0.704072
284	CHEMBL1900	756	0.804274	0.863963	0.918821	0.905947	0.857781	0.94545	0.812811	0.794647		284	CHEMBL1900	756	0.604346	0.581571	0.494118	0.527178	0.556854	0.51494	0.62244	0.634299
285	CHEMBL3920	771	1.01887	1.05461	0.976209	0.895619	0.924418	0.906075	1.06564	0.993984		285	CHEMBL3920	771	0.317153	0.37923	0.369385	0.479295	0.414858	0.410699	0.354415	0.355848
286	CHEMBL227	773	0.690993	0.734204	0.715333	0.744388	0.660525	0.796535	0.720788	0.658533		286	CHEMBL227	773	0.773022	0.727528	0.731748	0.719863	0.800849	0.696197	0.784939	0.800008
287	CHEMBL3974	777	0.73632	0.608338	0.49768	0.645802	0.460459	0.715668	0.529537	0.541251		287	CHEMBL3974	777	0.756397	0.804734	0.882883	0.77772	0.896264	0.718294	0.876678	0.87297
288	CHEMBL4462	782	0.587691	0.645003	0.690845	0.688832	0.55863	0.633466	0.590014	0.55968		288	CHEMBL4462	782	0.804307	0.766965	0.751548	0.768184	0.808416	0.755222	0.772395	0.799034
289	CHEMBL1907605	792	0.882002	0.896641	0.875833	0.860712	0.822584	1.00853	0.916117	0.837959		289	CHEMBL1907605	792	0.567672	0.481845	0.528367	0.522324	0.57422	0.441519	0.455072	0.585142
290	CHEMBL4128	795	0.684724	0.699483	0.659812	0.636533	0.624018	0.716535	0.676851	0.635544		290	CHEMBL4128	795	0.678434	0.659812	0.717931	0.743374	0.731507	0.626895	0.73126	0.736628
291	CHEMBL2534	800	0.589801	0.504361	0.521126	0.48389	0.436926	0.604154	0.526289	0.510854		291	CHEMBL2534	800	0.795205	0.856723	0.827097	0.870408	0.8855	0.79451	0.837865	0.84527
292	CHEMBL1907589	801	0.741154	0.687829	0.781631	0.858475	0.809936	0.833191	0.811673	0.773888		292	CHEMBL1907589	801	0.589124	0.682406	0.614033	0.50935	0.569832	0.550402	0.47857	0.571074
293	CHEMBL3024	802	0.730595	0.675711	0.690345	0.793855	0.683513	0.742708	0.699763	0.664403		293	CHEMBL3024	802	0.672486	0.728067	0.707603	0.665568	0.692128	0.668479	0.723318	0.710382
294	CHEMBL2652	810	0.76053	0.742269	0.757289	0.653522	0.632011	0.713379	0.662418	0.61706		294	CHEMBL2652	810	0.7371	0.770143	0.706291	0.784477	0.811974	0.74742	0.783646	0.80109
295	CHEMBL5697	813	0.663514	0.675759	0.77501	0.783806	0.727686	0.75791	0.7129	0.669224		295	CHEMBL5697	813	0.736511	0.734976	0.652982	0.703221	0.69126	0.699175	0.685336	0.715357
296	CHEMBL2959	815	0.646914	0.729245	0.787087	0.82011	0.693676	0.754851	0.668122	0.643076		296	CHEMBL2959	815	0.739982	0.714922	0.687865	0.684535	0.734545	0.671951	0.722789	0.751884
297	CHEMBL4481	818	0.666582	0.689166	0.702504	0.673394	0.704585	0.695951	0.629066	0.614407		297	CHEMBL4481	818	0.783326	0.763017	0.747286	0.730725	0.768032	0.755192	0.79032	0.790282
298	CHEMBL4429	821	0.759912	0.781203	0.876807	0.74377	0.866333	0.955013	0.858934	0.824659		298	CHEMBL4429	821	0.708371	0.644007	0.631448	0.710578	0.659674	0.562164	0.653076	0.663942
299	CHEMBL1868	827	0.735488	0.77651	0.731253	0.77762	0.782974	0.843317	0.73975	0.677876		299	CHEMBL1868	827	0.645048	0.642645	0.664214	0.691456	0.670219	0.601264	0.67257	0.721953
300	CHEMBL4439	834	0.749809	0.800974	0.823433	0.738145	0.783028	0.829755	0.749389	0.766418		300	CHEMBL4439	834	0.636985	0.665903	0.630389	0.684808	0.691854	0.62682	0.681442	0.643601
301	CHEMBL1966	835	0.935876	1.01834	1.02639	0.90764	0.813823	1.06303	0.938813	0.913814		301	CHEMBL1966	835	0.541261	0.505952	0.439132	0.613063	0.649216	0.42204	0.531791	0.578059
302	CHEMBL3922	836	0.532062	0.529905	0.593608	0.646239	0.589516	0.751659	0.518983	0.518939		302	CHEMBL3922	836	0.812436	0.83166	0.79014	0.747704	0.755439	0.669145	0.826235	0.847555
303	CHEMBL4422	837	0.957712	0.888942	0.974383	1.01868	0.986081	0.871144	0.879067	0.855907		303	CHEMBL4422	837	0.409204	0.547252	0.507579	0.283108	0.408241	0.455327	0.465927	0.507814
304	CHEMBL2208	839	0.701884	0.643383	0.810313	0.842152	0.805444	0.801683	0.689938	0.64336		304	CHEMBL2208	839	0.754141	0.77514	0.7457	0.701377	0.709266	0.639179	0.759427	0.777449
305	CHEMBL2326	841	0.891463	0.928289	0.823831	0.781608	0.804086	0.94036	0.79557	0.767011		305	CHEMBL2326	841	0.535248	0.480455	0.538403	0.578226	0.572158	0.355585	0.539081	0.582401
306	CHEMBL5652	853	0.775115	0.802415	0.754252	0.783788	0.716939	0.784612	0.764616	0.758589		306	CHEMBL5652	853	0.576634	0.537239	0.574709	0.544492	0.648661	0.556813	0.593838	0.601284
307	CHEMBL213	857	0.626387	0.587035	0.561323	0.586587	0.531098	0.6605	0.540558	0.523607		307	CHEMBL213	857	0.717328	0.76196	0.782988	0.792877	0.792727	0.756201	0.763854	0.79449
308	CHEMBL1867	857	0.723754	0.822616	0.813091	0.749922	0.73027	0.838451	0.709283	0.721712		308	CHEMBL1867	857	0.708168	0.59316	0.608157	0.637369	0.679134	0.59471	0.7255	0.731299
309	CHEMBL1801	861	0.645091	0.646291	0.783812	0.638852	0.623962	0.643258	0.575412	0.56938		309	CHEMBL1801	861	0.534471	0.508693	0.416894	0.500171	0.558861	0.468385	0.547345	0.577943
310	CHEMBL2434	861	0.808356	0.790801	0.838584	0.737364	0.7293	0.791443	0.748974	0.752844		310	CHEMBL2434	861	0.632618	0.642393	0.568977	0.671773	0.681747	0.652564	0.685588	0.664504
311	CHEMBL2431	865	0.724717	0.675023	0.738359	0.637734	0.616378	0.817822	0.67552	0.632783		311	CHEMBL2431	865	0.700763	0.753257	0.693554	0.801727	0.821173	0.619475	0.782882	0.811468
312	CHEMBL1946	877	0.921476	0.91804	0.935867	0.945211	0.869868	1.03224	0.9381	0.942838		312	CHEMBL1946	877	0.456398	0.475699	0.485899	0.487825	0.514935	0.360886	0.449802	0.474417
313	CHEMBL4581	892	0.805026	0.822705	0.930237	0.744712	0.778908	0.843038	0.902692	0.799432		313	CHEMBL4581	892	0.497099	0.557748	0.404568	0.584153	0.558426	0.47147	0.348087	0.535758
314	CHEMBL288	894	0.555809	0.551313	0.648709	0.610518	0.549077	0.762508	0.517456	0.51027		314	CHEMBL288	894	0.832497	0.846228	0.785875	0.817417	0.868684	0.656869	0.88104	0.880233
315	CHEMBL2327	897	0.593791	0.583064	0.732543	0.614555	0.587772	0.61818	0.584151	0.551296		315	CHEMBL2327	897	0.801913	0.790479	0.697664	0.795407	0.831535	0.796125	0.807357	0.821102
316	CHEMBL3142	899	0.563438	0.598122	0.542736	0.60609	0.527774	0.713361	0.53735	0.535115		316	CHEMBL3142	899	0.792661	0.741014	0.775214	0.769752	0.799929	0.689178	0.766796	0.761426
317	CHEMBL202	907	0.805894	0.847368	1.0225	0.859617	0.778533	0.905664	0.824866	0.780275		317	CHEMBL202	907	0.569655	0.56004	0.484585	0.56542	0.629663	0.474522	0.531635	0.582875
318	CHEMBL2820	922	0.925133	0.891152	0.924633	0.97516	0.852782	0.923609	0.931799	0.827903		318	CHEMBL2820	922	0.422392	0.508719	0.403704	0.452798	0.491697	0.403376	0.459232	0.535681
319	CHEMBL3729	925	0.699694	0.765494	0.91502	0.766511	0.737388	0.791613	0.681734	0.665851		319	CHEMBL3729	925	0.698559	0.641538	0.594535	0.66736	0.652527	0.602159	0.697906	0.703437
320	CHEMBL6136	940	0.508039	0.590275	0.560218	0.512458	0.444044	0.531585	0.500603	0.497795		320	CHEMBL6136	940	0.846959	0.781033	0.828204	0.847909	0.876619	0.82636	0.843221	0.854498
321	CHEMBL2047	940	0.792785	0.884958	0.85534	0.839143	0.799186	0.880725	0.786161	0.763335		321	CHEMBL2047	940	0.637817	0.555096	0.583809	0.639935	0.636078	0.520893	0.633933	0.660224
322	CHEMBL5393	945	0.711861	0.749073	0.695745	0.796426	0.742969	0.827436	0.730137	0.728973		322	CHEMBL5393	945	0.714281	0.659618	0.731456	0.672033	0.690269	0.608808	0.711971	0.701309
323	CHEMBL2001	947	0.509861	0.552316	0.572615	0.541772	0.489328	0.574764	0.504762	0.49712		323	CHEMBL2001	947	0.862481	0.834614	0.824511	0.850766	0.872342	0.813528	0.854562	0.863471
324	CHEMBL1898	948	0.692269	0.684481	0.762783	0.641881	0.602332	0.720129	0.647994	0.648709		324	CHEMBL1898	948	0.71789	0.722677	0.624017	0.754253	0.789777	0.694369	0.763361	0.771641
325	CHEMBL3473	951	0.565144	0.565839	0.512059	0.557547	0.52583	0.585171	0.519774	0.519208		325	CHEMBL3473	951	0.830125	0.844897	0.871104	0.845613	0.860018	0.820549	0.863849	0.855163
326	CHEMBL4142	966	0.819271	0.845552	0.729829	0.790909	0.743184	0.824828	0.774105	0.765146		326	CHEMBL4142	966	0.58953	0.61483	0.663219	0.62453	0.661343	0.648955	0.684295	0.678254
327	CHEMBL3979	967	0.787959	0.67508	0.666185	0.740416	0.758747	0.647804	0.71021	0.701136		327	CHEMBL3979	967	0.622874	0.758356	0.748234	0.669544	0.682652	0.767999	0.722584	0.705954
328	CHEMBL4158	968	0.765892	0.876829	0.802309	0.755727	0.720379	0.924048	0.763146	0.763741		328	CHEMBL4158	968	0.758094	0.621338	0.594515	0.711512	0.71883	0.625853	0.75471	0.78038
329	CHEMBL4625	972	0.602045	0.601474	0.602188	0.534227	0.524064	0.582453	0.571227	0.545618		329	CHEMBL4625	972	0.764421	0.753757	0.781964	0.821682	0.825972	0.773171	0.764267	0.787856
330	CHEMBL1908	973	0.799273	0.785723	0.858811	0.758939	0.724232	0.811893	0.798907	0.786204		330	CHEMBL1908	973	0.598831	0.627874	0.577852	0.674983	0.693177	0.617222	0.609434	0.623624
331	CHEMBL4561	974	0.887281	0.91827	0.904699	0.948447	0.86879	1.1342	0.923148	0.872894		331	CHEMBL4561	974	0.538797	0.518192	0.473159	0.448022	0.555881	0.262056	0.483241	0.546067
332	CHEMBL2337	974	0.764366	0.801966	0.769307	0.732951	0.690639	0.832943	0.784022	0.729087		332	CHEMBL2337	974	0.646812	0.59373	0.656995	0.694015	0.723668	0.555314	0.634639	0.677163
333	CHEMBL308	979	0.862073	0.875944	0.940499	0.968638	0.839176	0.845448	0.895527	0.833989		333	CHEMBL308	979	0.510645	0.52725	0.516098	0.35713	0.563362	0.570992	0.478631	0.558128
334	CHEMBL1991	986	0.602569	0.649701	0.746001	0.659576	0.677372	0.605764	0.549057	0.539314		334	CHEMBL1991	986	0.791971	0.767103	0.655342	0.743635	0.734366	0.795472	0.843524	0.848114
335	CHEMBL1945	991	0.632621	0.901987	0.636584	0.738498	0.62083	1.05916	0.671443	0.644693		335	CHEMBL1945	991	0.770048	0.573138	0.763478	0.722653	0.792353	0.413049	0.737146	0.766379
336	CHEMBL3820	999	0.830756	0.779366	0.868126	0.864008	0.789148	0.889258	0.829614	0.838093		336	CHEMBL3820	999	0.59359	0.624112	0.55262	0.505842	0.668629	0.53394	0.595668	0.609423
337	CHEMBL1821	1007	0.803767	0.795159	0.88822	0.880448	0.734381	0.828495	0.755886	0.733432		337	CHEMBL1821	1007	0.514363	0.538505	0.424008	0.517562	0.59642	0.448278	0.51492	0.566411
338	CHEMBL331	1007	0.535191	0.634845	0.681089	0.687166	0.567467	0.634255	0.552527	0.544774		338	CHEMBL331	1007	0.706384	0.69662	0.62242	0.642948	0.690776	0.682511	0.72544	0.75032
339	CHEMBL3880	1012	0.871536	0.785833	0.912201	0.811255	0.817698	0.759338	0.754963	0.747799		339	CHEMBL3880	1012	0.610914	0.640798	0.587842	0.638774	0.660923	0.635472	0.655191	0.66031
340	CHEMBL4657	1019	0.58773	0.526676	0.611438	0.637021	0.598165	0.60252	0.583039	0.532565		340	CHEMBL4657	1019	0.704426	0.703822	0.706846	0.700713	0.745701	0.731693	0.757594	0.77013
341	CHEMBL3568	1024	0.725698	0.831942	0.671766	0.719559	0.679234	0.783732	0.742462	0.725605		341	CHEMBL3568	1024	0.693332	0.609578	0.74575	0.724371	0.76708	0.626759	0.681125	0.692113
342	CHEMBL2094128	1025	0.694038	0.74538	0.735339	0.759604	0.692966	0.802105	0.746915	0.703568		342	CHEMBL2094128	1025	0.708918	0.663217	0.703786	0.6387	0.71163	0.636168	0.673535	0.726029
343	CHEMBL1985	1028	0.741572	0.872357	0.903848	0.843372	0.746904	0.798343	0.830718	0.744202		343	CHEMBL1985	1028	0.685657	0.608251	0.637922	0.628892	0.675917	0.642233	0.616836	0.700129
344	CHEMBL3286	1029	0.607101	0.740994	0.687807	0.654618	0.599468	0.703855	0.612043	0.587809		344	CHEMBL3286	1029	0.748258	0.687905	0.656002	0.7052	0.756463	0.662142	0.742639	0.766283
345	CHEMBL2000	1037	0.709989	0.770757	0.85119	0.663441	0.625505	0.835941	0.795867	0.725608		345	CHEMBL2000	1037	0.700347	0.664326	0.608465	0.746801	0.77162	0.620587	0.64819	0.693902
346	CHEMBL4979	1040	0.744458	0.844685	0.580862	0.775564	0.723817	0.85868	0.813248	0.700831		346	CHEMBL4979	1040	0.717861	0.659919	0.817178	0.694162	0.740937	0.623287	0.690266	0.748729
347	CHEMBL3976	1054	0.609149	0.640243	0.448575	0.774925	0.456993	0.764662	0.623189	0.598708		347	CHEMBL3976	1054	0.756703	0.681448	0.817242	0.745788	0.803627	0.53658	0.754285	0.791513
348	CHEMBL6009	1055	0.864254	0.895212	0.910129	0.820777	0.766564	0.871633	0.799338	0.790752		348	CHEMBL6009	1055	0.47101	0.485287	0.478235	0.502575	0.600144	0.484698	0.556442	0.564389
349	CHEMBL299	1059	0.567131	0.615593	0.572665	0.50402	0.495069	0.561738	0.577523	0.552964		349	CHEMBL299	1059	0.810781	0.778518	0.828981	0.862919	0.864337	0.811904	0.800353	0.811241
350	CHEMBL3983	1062	0.709986	0.665111	0.826493	0.741927	0.714904	0.83891	0.698816	0.686094		350	CHEMBL3983	1062	0.6488	0.660966	0.498799	0.581314	0.651507	0.547726	0.684244	0.697874
351	CHEMBL5137	1065	0.827542	0.860565	0.918933	0.734638	0.738878	0.829572	0.806867	0.804452		351	CHEMBL5137	1065	0.612635	0.623303	0.52818	0.703737	0.711329	0.608804	0.637535	0.635362
352	CHEMBL3231	1071	0.800022	0.865973	0.893935	0.850988	0.788642	0.871371	0.778766	0.805126		352	CHEMBL3231	1071	0.597945	0.508022	0.475375	0.590102	0.599869	0.515378	0.64372	0.595819
353	CHEMBL4198	1089	0.875067	0.693158	0.784745	0.676986	0.639904	0.823883	0.957382	0.822833		353	CHEMBL4198	1089	0.60518	0.733604	0.674812	0.786787	0.813869	0.626487	0.625725	0.696908
354	CHEMBL2637	1092	0.558673	0.569457	0.597046	0.626042	0.565055	0.64331	0.557392	0.519573		354	CHEMBL2637	1092	0.815595	0.814445	0.811682	0.786763	0.825733	0.766019	0.813706	0.843265
355	CHEMBL1906	1092	0.572854	0.529449	0.613876	0.572801	0.51643	0.630286	0.60031	0.566528		355	CHEMBL1906	1092	0.810652	0.830511	0.736257	0.771058	0.818775	0.749624	0.751076	0.811434
356	CHEMBL231	1103	0.800403	0.752344	0.786256	0.806552	0.748824	0.83011	0.747091	0.713521		356	CHEMBL231	1103	0.627605	0.699291	0.712397	0.649423	0.693619	0.633119	0.679024	0.717731
357	CHEMBL2334	1123	0.709378	0.739993	0.752179	0.733759	0.608317	0.709555	0.63919	0.647286		357	CHEMBL2334	1123	0.64225	0.628034	0.528089	0.660824	0.722007	0.647678	0.67865	0.670734
358	CHEMBL4361	1133	0.504153	0.518645	0.551506	0.478868	0.456661	0.526969	0.478978	0.471897		358	CHEMBL4361	1133	0.840013	0.81622	0.818505	0.857967	0.87158	0.801981	0.854936	0.856038
359	CHEMBL210	1140	0.628972	0.619858	0.604447	0.623731	0.589831	0.684874	0.623316	0.591438		359	CHEMBL210	1140	0.801891	0.79824	0.81678	0.809628	0.828716	0.772059	0.807756	0.8243
360	CHEMBL1983	1141	0.565484	0.600132	0.63871	0.637826	0.584661	0.591058	0.540146	0.535668		360	CHEMBL1983	1141	0.808316	0.777711	0.769807	0.764859	0.819668	0.791815	0.824156	0.836565
361	CHEMBL1907599	1148	0.644851	0.633832	0.645226	0.634687	0.602579	0.729597	0.625884	0.607481		361	CHEMBL1907599	1148	0.757824	0.771033	0.761125	0.761987	0.783498	0.666005	0.765059	0.786917
362	CHEMBL2487	1163	0.6876	0.848712	0.799817	0.820457	0.825106	0.823424	0.70462	0.697375		362	CHEMBL2487	1163	0.801675	0.712323	0.739043	0.74674	0.709164	0.74269	0.76581	0.763698
363	CHEMBL1913	1173	0.688873	0.75814	0.741447	0.783307	0.725042	0.7707	0.70696	0.695584		363	CHEMBL1913	1173	0.723734	0.628889	0.680734	0.625115	0.690753	0.649093	0.709263	0.723771
364	CHEMBL3759	1174	0.858417	0.873015	0.904577	0.863315	0.836647	0.928422	0.786328	0.763028		364	CHEMBL3759	1174	0.501364	0.497355	0.455512	0.57219	0.544368	0.442777	0.602747	0.632505
365	CHEMBL1907600	1177	0.718538	0.843498	0.897546	0.840678	0.784065	0.894208	0.78767	0.737251		365	CHEMBL1907600	1177	0.701414	0.577793	0.600237	0.563025	0.64938	0.500626	0.671681	0.711998
366	CHEMBL1936	1178	0.933723	1.03107	0.882527	0.908076	1.01562	1.2535	1.05791	0.979928		366	CHEMBL1936	1178	0.368333	0.329412	0.44574	0.433568	0.381542	0.167162	0.276774	0.338756
367	CHEMBL1907601	1182	0.447628	0.485941	0.620219	0.500248	0.486066	0.528274	0.477566	0.454848		367	CHEMBL1907601	1182	0.890225	0.871666	0.783583	0.872831	0.87834	0.849102	0.878086	0.892678
368	CHEMBL2056	1197	0.757211	0.792648	0.75813	0.839667	0.83984	0.888442	0.785042	0.784775		368	CHEMBL2056	1197	0.681539	0.589929	0.646519	0.605508	0.595317	0.562725	0.654331	0.644487
369	CHEMBL4588	1198	0.550039	0.527488	0.56427	0.612046	0.575949	0.629359	0.543586	0.546561		369	CHEMBL4588	1198	0.807307	0.833564	0.80896	0.787621	0.835511	0.750876	0.811269	0.811422
370	CHEMBL2525	1204	0.688005	0.721069	0.684749	0.66923	0.639831	0.732279	0.663265	0.653333		370	CHEMBL2525	1204	0.759285	0.707433	0.714213	0.757897	0.780085	0.6877	0.770392	0.779947
371	CHEMBL4072	1208	0.733439	0.79405	0.784468	0.793859	0.756094	0.856066	0.709934	0.720118		371	CHEMBL4072	1208	0.620127	0.586291	0.612652	0.581202	0.636565	0.51082	0.669637	0.671666
372	CHEMBL1855	1212	0.684347	0.672659	0.807251	0.69805	0.681056	0.807804	0.682952	0.664282		372	CHEMBL1855	1212	0.739853	0.698197	0.549613	0.671754	0.736506	0.589008	0.71391	0.759373
373	CHEMBL4616	1219	0.886652	0.866992	0.870793	0.83982	0.802957	0.896001	0.798448	0.803309		373	CHEMBL4616	1219	0.494177	0.516449	0.552771	0.535746	0.624352	0.520945	0.633692	0.603247
374	CHEMBL4441	1219	0.580119	0.550995	0.587572	0.54897	0.527164	0.623991	0.523905	0.518283		374	CHEMBL4441	1219	0.805895	0.831885	0.803031	0.854793	0.88099	0.792602	0.866911	0.876249
375	CHEMBL2695	1219	0.492976	0.491235	0.52098	0.54928	0.524771	0.495305	0.481061	0.460157		375	CHEMBL2695	1219	0.856507	0.8619	0.840575	0.828481	0.83641	0.856235	0.865092	0.876928
376	CHEMBL1844	1223	0.748611	0.730616	0.740937	0.731577	0.704925	0.827727	0.710334	0.689538		376	CHEMBL1844	1223	0.665968	0.661331	0.670314	0.665259	0.687663	0.601128	0.694218	0.698592
377	CHEMBL3572	1226	0.85249	0.754316	0.896245	0.821959	0.848758	0.846745	0.765063	0.752949		377	CHEMBL3572	1226	0.573487	0.623921	0.56368	0.550618	0.593761	0.584328	0.662162	0.666092
378	CHEMBL223	1240	0.99566	1.04008	1.04073	1.01023	1.0311	1.04771	0.947355	0.934463		378	CHEMBL223	1240	0.317257	0.293809	0.303652	0.298844	0.310861	0.250653	0.346431	0.353347
379	CHEMBL2093869	1246	0.709098	0.756975	0.791965	0.725072	0.692569	0.840497	0.720008	0.652325		379	CHEMBL2093869	1246	0.715373	0.637963	0.628437	0.687254	0.706797	0.586425	0.698664	0.757118
380	CHEMBL2111367	1247	0.398643	0.452718	0.459761	0.452801	0.399375	0.490399	0.432453	0.412485		380	CHEMBL2111367	1247	0.908384	0.876407	0.874096	0.89135	0.902662	0.856587	0.880316	0.893421
381	CHEMBL232	1265	0.721507	0.762856	0.731942	0.720002	0.733307	0.809273	0.720555	0.678303		381	CHEMBL232	1265	0.637183	0.600296	0.670884	0.673163	0.657585	0.546627	0.650672	0.6734
382	CHEMBL3553	1269	0.677739	0.721613	0.70424	0.70063	0.648423	0.718264	0.65417	0.655918		382	CHEMBL3553	1269	0.659552	0.606766	0.635849	0.654466	0.703864	0.604166	0.711097	0.705748
383	CHEMBL2276	1274	0.751846	0.730773	0.758758	0.78046	0.733687	0.845521	0.685352	0.707356		383	CHEMBL2276	1274	0.658147	0.684324	0.660602	0.635556	0.669203	0.551874	0.716518	0.697813
384	CHEMBL298	1291	0.538571	0.605622	0.591185	0.573678	0.545959	0.588404	0.560419	0.538058		384	CHEMBL298	1291	0.837073	0.791363	0.812309	0.828283	0.837788	0.810552	0.828889	0.846306
385	CHEMBL1833	1295	0.929466	0.99812	0.943272	0.945973	0.858981	0.967111	0.919828	0.892688		385	CHEMBL1833	1295	0.381609	0.302013	0.403163	0.363113	0.492573	0.340593	0.383264	0.434902
386	CHEMBL5407	1297	0.701254	0.776505	0.728783	0.648274	0.639469	0.776653	0.71074	0.686644		386	CHEMBL5407	1297	0.69518	0.693357	0.720706	0.761826	0.76688	0.646693	0.70547	0.724589
387	CHEMBL1907598	1299	0.709985	0.771044	0.703937	0.795516	0.730383	0.836003	0.743713	0.700083		387	CHEMBL1907598	1299	0.733691	0.685865	0.7359	0.663677	0.732113	0.630479	0.732401	0.757126
388	CHEMBL209	1323	0.407209	0.427765	0.403158	0.420387	0.368355	0.402971	0.380906	0.375961		388	CHEMBL209	1323	0.873311	0.869185	0.884728	0.873349	0.894247	0.87542	0.890917	0.894846
389	CHEMBL208	1335	0.677206	0.703372	0.74118	0.72901	0.654576	0.74013	0.662917	0.651298		389	CHEMBL208	1335	0.748486	0.717613	0.696526	0.692914	0.755967	0.711589	0.764856	0.77979
390	CHEMBL3884	1339	0.585816	0.561169	0.629366	0.687053	0.540142	0.693791	0.562304	0.51953		390	CHEMBL3884	1339	0.836989	0.814416	0.810643	0.760848	0.864636	0.74327	0.857096	0.873162
391	CHEMBL252	1341	0.805909	0.850966	0.849688	0.838391	0.842313	0.802134	0.76608	0.748517		391	CHEMBL252	1341	0.601606	0.589646	0.614866	0.602882	0.649003	0.603126	0.664417	0.672016
392	CHEMBL221	1353	0.842706	0.968729	0.881405	0.94979	0.914189	1.10267	0.884547	0.866948		392	CHEMBL221	1353	0.559005	0.415355	0.493971	0.434531	0.45496	0.396188	0.512604	0.531541
393	CHEMBL4685	1380	0.682225	0.663151	0.700103	0.631988	0.596809	0.699551	0.625605	0.59094		393	CHEMBL4685	1380	0.760483	0.77228	0.766929	0.772101	0.808482	0.724506	0.786369	0.80133
394	CHEMBL2722	1394	0.753899	0.827246	0.790666	0.794545	0.718596	0.783506	0.771304	0.757341		394	CHEMBL2722	1394	0.622107	0.53171	0.576192	0.564444	0.640941	0.533907	0.609388	0.634063
395	CHEMBL2581	1411	0.792269	0.771646	0.707097	0.744815	0.733187	0.763413	0.739786	0.70971		395	CHEMBL2581	1411	0.707337	0.729144	0.771308	0.729875	0.7636	0.723338	0.73258	0.751529
396	CHEMBL1937	1422	0.760509	0.747414	0.84538	0.776672	0.764584	0.811471	0.766298	0.753414		396	CHEMBL1937	1422	0.62579	0.647065	0.509933	0.656406	0.637117	0.540716	0.584252	0.628318
397	CHEMBL1829	1429	0.66605	0.692477	0.845074	0.727574	0.70823	0.74417	0.671931	0.663771		397	CHEMBL1829	1429	0.730468	0.713457	0.585045	0.699707	0.6914	0.650419	0.722411	0.739664
398	CHEMBL2014	1435	0.806091	0.83703	0.86846	0.926549	0.760503	0.9269	0.781267	0.772262		398	CHEMBL2014	1435	0.630366	0.61252	0.613314	0.559734	0.689223	0.529745	0.67411	0.668055
399	CHEMBL275	1447	0.662587	0.606641	0.707664	0.64174	0.616051	0.690597	0.589716	0.592544		399	CHEMBL275	1447	0.760845	0.798908	0.726633	0.756164	0.803666	0.717612	0.811107	0.812607
400	CHEMBL229	1450	0.704462	0.740518	0.713477	0.743855	0.656029	0.817756	0.678433	0.672108		400	CHEMBL229	1450	0.723648	0.688524	0.712147	0.700062	0.764203	0.612651	0.758498	0.767722
401	CHEMBL216	1468	0.687769	0.683218	0.742167	0.695372	0.66206	0.75576	0.689117	0.671451		401	CHEMBL216	1468	0.700749	0.710043	0.688385	0.713991	0.74197	0.614644	0.722183	0.734623
402	CHEMBL5658	1472	0.510768	0.534245	0.500326	0.491803	0.445415	0.594163	0.521512	0.500901		402	CHEMBL5658	1472	0.825963	0.817358	0.819087	0.850576	0.878614	0.763551	0.831327	0.841479
403	CHEMBL211	1485	0.641115	0.67783	0.751605	0.612453	0.634794	0.700263	0.640871	0.633015		403	CHEMBL211	1485	0.699704	0.69699	0.625066	0.77756	0.729752	0.629292	0.724338	0.723276
404	CHEMBL215	1514	0.858561	0.887547	0.862637	0.970939	0.879358	0.991808	0.874123	0.874165		404	CHEMBL215	1514	0.569531	0.560185	0.58577	0.510578	0.563472	0.343351	0.534693	0.541617
405	CHEMBL2243	1521	0.704929	0.926886	0.782937	0.695515	0.67148	0.827785	0.765721	0.765872		405	CHEMBL2243	1521	0.650606	0.598274	0.692767	0.712634	0.725721	0.604746	0.668892	0.667056
406	CHEMBL3706	1551	0.666544	0.657539	0.725332	0.665584	0.632478	0.702075	0.677707	0.633722		406	CHEMBL3706	1551	0.736155	0.763913	0.695915	0.732015	0.764977	0.706493	0.732576	0.767297
407	CHEMBL258	1554	0.686566	0.71143	0.773818	0.689964	0.661834	0.775928	0.69713	0.65346		407	CHEMBL258	1554	0.706801	0.69532	0.652322	0.734402	0.743399	0.591681	0.689742	0.732505
408	CHEMBL4015	1588	0.751776	0.816627	0.723474	0.7562	0.748451	0.84062	0.772921	0.718041		408	CHEMBL4015	1588	0.652257	0.603347	0.703975	0.667651	0.693929	0.605264	0.650872	0.700811
409	CHEMBL3192	1595	0.809488	0.833869	0.97823	0.833476	0.826164	0.888906	0.791082	0.785781		409	CHEMBL3192	1595	0.589787	0.575826	0.477224	0.570971	0.574635	0.467211	0.61981	0.620457
410	CHEMBL4302	1599	0.651304	0.79048	0.695552	0.646296	0.606763	0.740594	0.689451	0.651076		410	CHEMBL4302	1599	0.725118	0.600316	0.695572	0.71735	0.758728	0.646902	0.715258	0.732542
411	CHEMBL4333	1620	0.55807	0.590696	0.597485	0.587019	0.507194	0.615324	0.576849	0.557948		411	CHEMBL4333	1620	0.828715	0.813324	0.812121	0.858005	0.848696	0.821789	0.835704	0.842471
412	CHEMBL301	1621	0.736837	0.774344	0.78343	0.786172	0.752251	0.82782	0.74576	0.741878		412	CHEMBL301	1621	0.698665	0.684893	0.668219	0.702713	0.741972	0.602572	0.695763	0.700406
413	CHEMBL245	1661	0.478355	0.4814	0.481789	0.489367	0.466196	0.523312	0.481563	0.451769		413	CHEMBL245	1661	0.873865	0.870328	0.874898	0.87773	0.885374	0.848695	0.863379	0.886639
414	CHEMBL4247	1667	0.654909	0.610333	0.66744	0.682942	0.633098	0.661362	0.61102	0.58668		414	CHEMBL4247	1667	0.765687	0.766459	0.748949	0.712481	0.768682	0.735287	0.792463	0.805428
415	CHEMBL2185	1679	0.741094	0.718544	0.744805	0.717332	0.684238	0.800379	0.71022	0.682042		415	CHEMBL2185	1679	0.639845	0.70045	0.659287	0.68462	0.722415	0.605039	0.687513	0.719682
416	CHEMBL239	1680	0.936097	0.911505	1.0295	0.974463	0.91199	0.871266	0.887348	0.86101		416	CHEMBL239	1680	0.312478	0.387991	0.37188	0.344963	0.431745	0.475057	0.401152	0.455046
417	CHEMBL1075104	1706	0.629262	0.676486	0.671832	0.661352	0.63276	0.730464	0.650467	0.637706		417	CHEMBL1075104	1706	0.790228	0.739538	0.741814	0.742213	0.784374	0.697379	0.792293	0.811336
418	CHEMBL4860	1709	0.427008	0.449437	0.476437	0.404101	0.399554	0.457845	0.424269	0.399323		418	CHEMBL4860	1709	0.897095	0.878397	0.867777	0.906696	0.913281	0.866622	0.889064	0.905231
419	CHEMBL274	1713	0.625472	0.626077	0.669491	0.571256	0.573586	0.701986	0.606293	0.58762		419	CHEMBL274	1713	0.748371	0.731838	0.68973	0.779616	0.782141	0.664787	0.762584	0.777939
420	CHEMBL1824	1716	0.62061	0.695787	0.678718	0.642021	0.603669	0.782834	0.608341	0.588439		420	CHEMBL1824	1716	0.772165	0.732445	0.732307	0.736948	0.77146	0.680829	0.770111	0.788355
421	CHEMBL3778	1725	0.634579	0.689499	0.642541	0.705394	0.57789	0.73417	0.6399	0.61071		421	CHEMBL3778	1725	0.778107	0.752421	0.76669	0.762158	0.822733	0.709212	0.778558	0.793866
422	CHEMBL3837	1737	0.668951	0.752277	0.732499	0.743613	0.675845	0.748939	0.698601	0.666034		422	CHEMBL3837	1737	0.742634	0.665617	0.702625	0.670445	0.736912	0.651277	0.711821	0.734915
423	CHEMBL1800	1739	0.855425	0.910086	0.866974	0.90083	0.801232	0.862982	0.876784	0.835401		423	CHEMBL1800	1739	0.537033	0.49762	0.581648	0.577548	0.635859	0.513489	0.537801	0.580118
424	CHEMBL268	1792	0.627666	0.611454	0.657656	0.674166	0.598867	0.725306	0.618287	0.580504		424	CHEMBL268	1792	0.762459	0.770196	0.774842	0.752969	0.808055	0.68559	0.761492	0.797758
425	CHEMBL1827	1815	0.512878	0.471608	0.469054	0.458378	0.417326	0.49121	0.456362	0.429257		425	CHEMBL1827	1815	0.864953	0.885086	0.887144	0.897834	0.911223	0.869466	0.893358	0.905963
426	CHEMBL2973	1840	0.756118	0.764563	0.801927	0.741195	0.693095	0.791241	0.73493	0.704732		426	CHEMBL2973	1840	0.676401	0.657244	0.650817	0.673381	0.708901	0.661199	0.690569	0.716559
427	CHEMBL2094108	1874	0.670931	0.641671	0.764452	0.680233	0.641064	0.763951	0.665895	0.632564		427	CHEMBL2094108	1874	0.754742	0.780781	0.722176	0.767871	0.78344	0.691656	0.759774	0.783408
428	CHEMBL1871	1875	0.769101	0.813935	0.720228	0.738877	0.687923	0.832646	0.717977	0.70602		428	CHEMBL1871	1875	0.594745	0.57958	0.688289	0.636475	0.69378	0.58088	0.674996	0.682318
429	CHEMBL255	1877	0.564155	0.611817	0.63868	0.63257	0.610437	0.597381	0.583459	0.567164		429	CHEMBL255	1877	0.808471	0.785554	0.802761	0.768627	0.793602	0.773003	0.790202	0.80084
430	CHEMBL4630	1891	0.725039	0.746551	0.755898	0.740196	0.676014	0.788375	0.704617	0.6823		430	CHEMBL4630	1891	0.690605	0.683207	0.676299	0.687066	0.750072	0.624265	0.71804	0.734856
431	CHEMBL3145	1893	0.664717	0.647782	0.703021	0.6334	0.594151	0.667341	0.660165	0.624687		431	CHEMBL3145	1893	0.663718	0.690757	0.643784	0.708757	0.741211	0.708996	0.650261	0.731474
432	CHEMBL283	1903	0.612607	0.627123	0.695033	0.680034	0.621013	0.669128	0.601252	0.576275		432	CHEMBL283	1903	0.786716	0.782603	0.743769	0.728726	0.781891	0.74296	0.789648	0.806099
433	CHEMBL242	1929	0.755045	0.862773	0.810526	0.776081	0.739866	0.86117	0.745544	0.753365		433	CHEMBL242	1929	0.659148	0.590302	0.615521	0.663254	0.676248	0.565303	0.678197	0.667364
434	CHEMBL2409	1932	0.697765	0.793687	0.68813	0.700257	0.602791	0.818046	0.719234	0.650596		434	CHEMBL2409	1932	0.743519	0.618017	0.768397	0.727899	0.803947	0.631031	0.720939	0.783103
435	CHEMBL3227	1973	0.784399	0.843089	0.815167	0.82441	0.748011	0.81183	0.747246	0.750177		435	CHEMBL3227	1973	0.635546	0.586954	0.630507	0.628965	0.675705	0.609474	0.690785	0.688669
436	CHEMBL259	2051	0.687498	0.801722	0.75927	0.725534	0.684099	0.785327	0.683453	0.687906		436	CHEMBL259	2051	0.708741	0.624697	0.644256	0.658066	0.72788	0.615174	0.725931	0.720772
437	CHEMBL1862	2051	0.563076	0.57064	0.644275	0.542643	0.534566	0.615465	0.542436	0.526817		437	CHEMBL1862	2051	0.830485	0.832826	0.787489	0.839209	0.843728	0.791196	0.841522	0.852477
438	CHEMBL1978	2057	0.690063	0.726511	0.659981	0.729406	0.624667	0.796139	0.748428	0.709911		438	CHEMBL1978	2057	0.707904	0.694953	0.733185	0.651635	0.750231	0.616851	0.669452	0.704026
439	CHEMBL2094135	2087	0.78461	0.734689	0.822497	0.774573	0.738632	0.852247	0.785122	0.77835		439	CHEMBL2094135	2087	0.626123	0.682066	0.62078	0.658179	0.681862	0.560064	0.635413	0.647207
440	CHEMBL1974	2091	0.678371	0.689736	0.702466	0.729559	0.682175	0.758079	0.689489	0.678287		440	CHEMBL1974	2091	0.688679	0.678878	0.681559	0.656836	0.692734	0.612995	0.681033	0.692517
441	CHEMBL2954	2126	0.531326	0.572727	0.571207	0.579707	0.541129	0.60449	0.533261	0.515405		441	CHEMBL2954	2126	0.840294	0.824745	0.817875	0.827038	0.843315	0.804151	0.847619	0.860808
442	CHEMBL5023	2139	0.555318	0.614001	0.570004	0.538156	0.493926	0.602323	0.565443	0.52796		442	CHEMBL5023	2139	0.819836	0.794798	0.841686	0.849022	0.873241	0.797055	0.810095	0.839187
443	CHEMBL4550	2153	0.809569	0.871612	0.852656	0.886358	0.817783	0.884848	0.827103	0.784231		443	CHEMBL4550	2153	0.602036	0.557155	0.561724	0.534485	0.604332	0.519856	0.597604	0.637898
444	CHEMBL2034	2175	0.748582	0.702122	0.787461	0.748791	0.688925	0.8078	0.745547	0.72585		444	CHEMBL2034	2175	0.680859	0.708862	0.619654	0.649771	0.726849	0.611211	0.687646	0.709305
445	CHEMBL248	2239	0.566191	0.570348	0.697761	0.609688	0.579075	0.643098	0.587852	0.567281		445	CHEMBL248	2239	0.843702	0.839396	0.79315	0.832722	0.855773	0.784676	0.838488	0.848777
446	CHEMBL4794	2241	0.816625	0.870926	0.820343	0.825536	0.809595	0.805471	0.792989	0.780367		446	CHEMBL4794	2241	0.537166	0.483286	0.582728	0.530149	0.569806	0.543816	0.550792	0.565927
447	CHEMBL1951	2254	0.853299	0.840706	0.870521	0.887707	0.837405	0.901022	0.835497	0.861191		447	CHEMBL1951	2254	0.519302	0.519607	0.487258	0.494652	0.550391	0.430701	0.565007	0.540725
448	CHEMBL3650	2266	0.649548	0.570044	0.656048	0.635305	0.58452	0.664731	0.588008	0.57637		448	CHEMBL3650	2266	0.732025	0.798057	0.716242	0.771781	0.792683	0.72237	0.791698	0.805197
449	CHEMBL3155	2290	0.729613	0.756586	0.743734	0.733527	0.752211	0.750727	0.689035	0.685539		449	CHEMBL3155	2290	0.670343	0.638325	0.678369	0.664752	0.665377	0.634066	0.723829	0.721414
450	CHEMBL1744525	2315	0.70187	0.683487	0.67785	0.662583	0.604215	0.731145	0.649645	0.636458		450	CHEMBL1744525	2315	0.731297	0.724218	0.778773	0.78531	0.819876	0.704538	0.775096	0.79898
451	CHEMBL249	2325	0.662954	0.668506	0.712589	0.722925	0.654769	0.734589	0.648537	0.619172		451	CHEMBL249	2325	0.764008	0.760779	0.725072	0.723695	0.784511	0.692303	0.758036	0.790056
452	CHEMBL1741186	2327	0.860922	0.834392	0.881986	0.749006	0.712651	0.850043	0.767971	0.748338		452	CHEMBL1741186	2327	0.465844	0.54114	0.444418	0.635754	0.66147	0.484692	0.602781	0.617795
453	CHEMBL4805	2328	0.856758	0.857516	0.831065	0.851599	0.8106	0.873284	0.847261	0.822312		453	CHEMBL4805	2328	0.526894	0.543613	0.576665	0.594084	0.609975	0.494842	0.548163	0.575928
454	CHEMBL3267	2328	0.691094	0.718586	0.717804	0.727912	0.671542	0.742535	0.679256	0.664123		454	CHEMBL3267	2328	0.695982	0.682324	0.685075	0.653651	0.710805	0.651847	0.708273	0.72785
455	CHEMBL1957	2340	0.550033	0.586979	0.615785	0.583908	0.529971	0.575708	0.521737	0.504536		455	CHEMBL1957	2340	0.798614	0.812657	0.783087	0.801594	0.835055	0.781168	0.824219	0.837465
456	CHEMBL219	2366	0.804804	0.86734	0.866637	0.813722	0.790913	0.88699	0.778253	0.751948		456	CHEMBL219	2366	0.593831	0.504229	0.539244	0.595063	0.647165	0.516624	0.630669	0.665274
457	CHEMBL287	2381	0.702084	0.803213	0.792134	0.714862	0.713606	0.725142	0.723132	0.702602		457	CHEMBL287	2381	0.716657	0.611209	0.697864	0.719078	0.745713	0.688645	0.705231	0.725786
458	CHEMBL4523	2388	0.661655	0.704966	0.64744	0.674777	0.626509	0.831625	0.653234	0.640548		458	CHEMBL4523	2388	0.749934	0.702764	0.76048	0.731904	0.778768	0.600614	0.759827	0.760259
459	CHEMBL1914	2390	0.620498	0.71204	0.720005	0.609035	0.598658	0.681921	0.655725	0.637371		459	CHEMBL1914	2390	0.776405	0.712094	0.714353	0.779188	0.79623	0.706752	0.735724	0.758433
460	CHEMBL5251	2463	0.688059	0.716211	0.732693	0.689136	0.67699	0.782959	0.701246	0.672008		460	CHEMBL5251	2463	0.724793	0.70501	0.680798	0.719802	0.718088	0.626792	0.709451	0.736418
461	CHEMBL332	2511	0.733204	0.741069	0.746676	0.737484	0.698542	0.74154	0.696604	0.670929		461	CHEMBL332	2511	0.663017	0.664481	0.657975	0.687022	0.711095	0.66459	0.703205	0.717941
462	CHEMBL321	2535	0.580333	0.590074	0.668631	0.575232	0.539184	0.690825	0.569967	0.572546		462	CHEMBL321	2535	0.800316	0.803399	0.727265	0.809826	0.834018	0.723908	0.817141	0.811269
463	CHEMBL262	2539	0.602998	0.61128	0.6436	0.611421	0.592376	0.684643	0.606479	0.598918		463	CHEMBL262	2539	0.794914	0.784604	0.761233	0.787238	0.803298	0.72431	0.792236	0.793921
464	CHEMBL280	2552	0.641055	0.611617	0.645729	0.597666	0.562729	0.706289	0.587164	0.591037		464	CHEMBL280	2552	0.777365	0.784893	0.771148	0.804306	0.829356	0.711001	0.810196	0.81024
465	CHEMBL4722	2619	0.655964	0.702916	0.728059	0.685569	0.634206	0.723059	0.627164	0.615165		465	CHEMBL4722	2619	0.742855	0.696391	0.678604	0.710521	0.749244	0.674185	0.758003	0.769062
466	CHEMBL5071	2643	0.730071	0.788181	0.789169	0.69002	0.674756	0.835246	0.720729	0.731516		466	CHEMBL5071	2643	0.665021	0.633678	0.676634	0.728637	0.743027	0.570763	0.684356	0.68196
467	CHEMBL5113	2695	0.589865	0.60493	0.540273	0.555756	0.506296	0.602404	0.54988	0.538594		467	CHEMBL5113	2695	0.789567	0.783327	0.842221	0.819007	0.851446	0.799365	0.843647	0.849974
468	CHEMBL238	2697	0.675481	0.76532	0.714424	0.70232	0.649833	0.738888	0.673455	0.650354		468	CHEMBL238	2697	0.740936	0.668939	0.739117	0.728535	0.763204	0.674138	0.741602	0.761162
469	CHEMBL2815	2756	0.61906	0.623522	0.644242	0.640562	0.567261	0.6787	0.618584	0.606296		469	CHEMBL2815	2756	0.787679	0.771199	0.758279	0.761377	0.808618	0.727656	0.769388	0.795567
470	CHEMBL3130	2764	0.647727	0.670315	0.666302	0.677928	0.625145	0.710721	0.630005	0.615277		470	CHEMBL3130	2764	0.772502	0.756423	0.746691	0.735973	0.781238	0.709364	0.776946	0.790035
471	CHEMBL206	2790	0.650171	0.72595	0.650432	0.678138	0.644828	0.715116	0.643099	0.628055		471	CHEMBL206	2790	0.755497	0.724112	0.763927	0.741727	0.769315	0.720948	0.763556	0.773607
472	CHEMBL286	2808	0.592512	0.642206	0.694736	0.650734	0.588402	0.638072	0.604796	0.568198		472	CHEMBL286	2808	0.805056	0.761018	0.730299	0.760894	0.807713	0.769895	0.804377	0.826798
473	CHEMBL4792	2880	0.673299	0.703741	0.680027	0.674066	0.581231	0.767676	0.671384	0.654218		473	CHEMBL4792	2880	0.757366	0.74955	0.77121	0.757421	0.815572	0.676605	0.766614	0.782617
474	CHEMBL344	2902	0.816884	0.909511	0.882288	0.857151	0.828391	0.901084	0.843688	0.81367		474	CHEMBL344	2902	0.597222	0.505583	0.564683	0.550851	0.574439	0.50359	0.571986	0.609096
475	CHEMBL4282	2910	0.70214	0.685148	0.747566	0.690643	0.691617	0.79395	0.66305	0.643281		475	CHEMBL4282	2910	0.706819	0.710971	0.65722	0.709678	0.699648	0.623729	0.724543	0.74558
476	CHEMBL235	2919	0.68817	0.7201	0.688783	0.689996	0.651837	0.73338	0.695803	0.675424		476	CHEMBL235	2919	0.761147	0.700592	0.760659	0.753627	0.786357	0.720851	0.758362	0.77267
477	CHEMBL1865	2928	0.604231	0.635393	0.65879	0.597291	0.56441	0.73269	0.626163	0.604286		477	CHEMBL1865	2928	0.799834	0.776094	0.766123	0.813695	0.833694	0.694209	0.786848	0.805451
478	CHEMBL225	2942	0.738349	0.751683	0.910147	0.842817	0.79611	0.842354	0.767008	0.749173		478	CHEMBL225	2942	0.613353	0.62713	0.525382	0.534488	0.576714	0.522082	0.610244	0.622395
479	CHEMBL4040	2979	0.580412	0.620233	0.59057	0.579024	0.554984	0.712375	0.594471	0.560977		479	CHEMBL4040	2979	0.721224	0.683789	0.71946	0.733467	0.755843	0.612577	0.717278	0.753963
480	CHEMBL222	2988	0.819939	0.905186	0.907442	0.871321	0.801553	0.908477	0.815454	0.785124		480	CHEMBL222	2988	0.590146	0.552644	0.529603	0.518228	0.581831	0.490041	0.566598	0.605982
481	CHEMBL267	3017	0.621224	0.646472	0.647669	0.682706	0.628625	0.710075	0.603974	0.595368		481	CHEMBL267	3017	0.784229	0.763585	0.764955	0.735839	0.787523	0.726856	0.797666	0.805028
482	CHEMBL2148	3027	0.621164	0.605085	0.654887	0.648478	0.606966	0.707882	0.592383	0.580213		482	CHEMBL2148	3027	0.699336	0.732178	0.716793	0.71671	0.763049	0.660589	0.748905	0.756729
483	CHEMBL335	3089	0.599702	0.625325	0.619248	0.593876	0.545414	0.66831	0.570254	0.559297		483	CHEMBL335	3089	0.752264	0.738403	0.730998	0.739336	0.790184	0.710492	0.756355	0.774101
484	CHEMBL3105	3093	0.609634	0.64378	0.635565	0.623005	0.605821	0.645439	0.624964	0.609342		484	CHEMBL3105	3093	0.821761	0.807141	0.805292	0.804107	0.835232	0.799859	0.816338	0.834918
485	CHEMBL4829	3151	0.714228	0.757802	0.784199	0.754637	0.711856	0.792034	0.719489	0.700818		485	CHEMBL4829	3151	0.672001	0.646532	0.665434	0.662298	0.710786	0.606096	0.690355	0.716779
486	CHEMBL1163125	3190	0.583376	0.593334	0.566384	0.554844	0.522746	0.596793	0.550175	0.5424		486	CHEMBL1163125	3190	0.827444	0.820164	0.825163	0.83447	0.858606	0.813153	0.853882	0.858377
487	CHEMBL3242	3208	0.874633	0.898053	0.89216	0.877079	0.827418	0.935794	0.858776	0.82346		487	CHEMBL3242	3208	0.492346	0.496839	0.493243	0.463433	0.53217	0.378223	0.456468	0.518125
488	CHEMBL2599	3216	0.652938	0.699401	0.624846	0.636044	0.598174	0.689384	0.617187	0.603061		488	CHEMBL2599	3216	0.755789	0.721747	0.789919	0.759386	0.803471	0.718774	0.785754	0.794169
489	CHEMBL3717	3220	0.724524	0.76384	0.7522	0.781857	0.691489	0.834132	0.684214	0.653005		489	CHEMBL3717	3220	0.696223	0.66355	0.659848	0.661975	0.726878	0.574885	0.737767	0.763052
490	CHEMBL4235	3237	0.640488	0.624482	0.646262	0.630575	0.603042	0.675625	0.624794	0.593658		490	CHEMBL4235	3237	0.780678	0.78539	0.771459	0.782653	0.803601	0.7481	0.793346	0.812774
491	CHEMBL3371	3343	0.666834	0.718283	0.661149	0.707142	0.634098	0.788149	0.679615	0.657425		491	CHEMBL3371	3343	0.740276	0.694253	0.757188	0.726803	0.783116	0.637048	0.721839	0.750881
492	CHEMBL333	3351	0.738351	0.74549	0.691705	0.639092	0.600767	0.711113	0.658077	0.638655		492	CHEMBL333	3351	0.674989	0.681979	0.734342	0.772087	0.795023	0.713482	0.744668	0.7641
493	CHEMBL230	3385	0.816474	0.923789	0.853947	0.796329	0.747357	0.877216	0.805159	0.799968		493	CHEMBL230	3385	0.54383	0.446325	0.557625	0.567252	0.618717	0.475069	0.551399	0.5633
494	CHEMBL2039	3434	0.850422	0.843001	0.851702	0.876741	0.843721	0.937067	0.874278	0.816466		494	CHEMBL2039	3434	0.563305	0.574797	0.550244	0.508672	0.563914	0.449752	0.501997	0.585917
495	CHEMBL264	3479	0.606293	0.637337	0.609945	0.664351	0.604425	0.66638	0.603102	0.567999		495	CHEMBL264	3479	0.796168	0.75365	0.77945	0.758094	0.794152	0.73877	0.794985	0.818526
496	CHEMBL236	3592	0.641464	0.744091	0.678374	0.665652	0.628939	0.703018	0.651938	0.653663		496	CHEMBL236	3592	0.754623	0.665674	0.734651	0.737629	0.771603	0.708509	0.744378	0.741369
497	CHEMBL237	3760	0.614759	0.622186	0.653303	0.626801	0.584497	0.705123	0.602501	0.577824		497	CHEMBL237	3760	0.791604	0.784418	0.744154	0.780551	0.809737	0.698734	0.786677	0.812212
498	CHEMBL5145	3790	0.654523	0.629539	0.666035	0.646153	0.603364	0.703754	0.609932	0.58981		498	CHEMBL5145	3790	0.763347	0.785878	0.759342	0.777937	0.798173	0.718143	0.79519	0.812213
499	CHEMBL2147	3906	0.534556	0.487416	0.480252	0.475718	0.462802	0.53593	0.468566	0.468631		499	CHEMBL2147	3906	0.841089	0.861498	0.867787	0.871143	0.882593	0.829785	0.868404	0.868213
500	CHEMBL260	3923	0.691374	0.663298	0.70964	0.727051	0.656709	0.704769	0.634901	0.624272		500	CHEMBL260	3923	0.729367	0.754457	0.725939	0.686319	0.755692	0.718547	0.789097	0.79741
501	CHEMBL284	3927	0.703065	0.737328	0.732231	0.710371	0.681545	0.747207	0.688978	0.679239		501	CHEMBL284	3927	0.713431	0.680791	0.714012	0.68996	0.724381	0.680237	0.73146	0.747805
502	CHEMBL256	3969	0.665024	0.715584	0.679118	0.691457	0.634206	0.734172	0.668065	0.628228		502	CHEMBL256	3969	0.756746	0.721352	0.758068	0.750148	0.787178	0.690011	0.735977	0.769317
503	CHEMBL218	4022	0.679324	0.709628	0.704199	0.72265	0.661437	0.784876	0.6506	0.649855		503	CHEMBL218	4022	0.719698	0.697227	0.699786	0.700383	0.744175	0.645409	0.750827	0.749
504	CHEMBL226	4066	0.81877	0.832753	0.842752	0.820631	0.827891	0.842359	0.809829	0.791356		504	CHEMBL226	4066	0.559162	0.560591	0.548578	0.555776	0.583975	0.541685	0.570084	0.592234
505	CHEMBL2842	4074	0.610484	0.640197	0.591589	0.63322	0.614815	0.656711	0.605102	0.587142		505	CHEMBL2842	4074	0.761617	0.748138	0.778372	0.748576	0.762495	0.736202	0.782362	0.795763
506	CHEMBL3594	4181	0.783686	0.822388	0.905715	0.794967	0.778009	0.849991	0.807525	0.784816		506	CHEMBL3594	4181	0.552996	0.500387	0.486437	0.57339	0.579419	0.458629	0.512895	0.552701
507	CHEMBL224	4198	0.730221	0.732378	0.712634	0.730071	0.662361	0.835101	0.742449	0.712627		507	CHEMBL224	4198	0.696455	0.697898	0.723802	0.700344	0.767774	0.59714	0.686816	0.722164
508	CHEMBL2835	4206	0.587915	0.575041	0.584113	0.595507	0.572605	0.611885	0.558871	0.544181		508	CHEMBL2835	4206	0.805804	0.811215	0.803872	0.803094	0.808835	0.778008	0.808483	0.826964
509	CHEMBL251	4257	0.738242	0.723762	0.692946	0.786344	0.732978	0.818681	0.761309	0.730438		509	CHEMBL251	4257	0.699373	0.71018	0.75725	0.691035	0.73004	0.615557	0.677588	0.721013
510	CHEMBL220	4266	0.692339	0.725939	0.755742	0.696558	0.665274	0.785023	0.659284	0.648723		510	CHEMBL220	4266	0.697766	0.683512	0.676553	0.706908	0.728582	0.624748	0.735476	0.744562
511	CHEMBL214	4315	0.704836	0.678241	0.651422	0.665375	0.61907	0.732966	0.666288	0.6444		511	CHEMBL214	4315	0.708575	0.748764	0.7738	0.741725	0.789506	0.683385	0.74924	0.771131
512	CHEMBL228	4361	0.799407	0.899978	0.805782	0.800829	0.771011	0.860694	0.753462	0.750281		512	CHEMBL228	4361	0.606753	0.557485	0.635099	0.618203	0.650407	0.569142	0.669575	0.671163
513	CHEMBL4409	4436	0.720543	0.736433	0.740027	0.737554	0.676393	0.806187	0.70296	0.683401		513	CHEMBL4409	4436	0.705315	0.676338	0.702909	0.684333	0.743121	0.618731	0.715751	0.743395
514	CHEMBL234	4449	0.63954	0.670854	0.669263	0.651765	0.634939	0.73195	0.653574	0.651358		514	CHEMBL234	4449	0.770274	0.745	0.753621	0.761193	0.775428	0.691821	0.757519	0.760279
515	CHEMBL325	4471	0.7231	0.683383	0.699842	0.760713	0.726287	0.776506	0.702286	0.689454		515	CHEMBL325	4471	0.700675	0.729732	0.723808	0.657203	0.696516	0.639444	0.715672	0.732985
516	CHEMBL233	4501	0.586305	0.624093	0.633816	0.638453	0.588818	0.617763	0.577597	0.559421		516	CHEMBL233	4501	0.802799	0.784893	0.78195	0.765008	0.801119	0.778969	0.808146	0.820633
517	CHEMBL204	4730	0.633081	0.69206	0.686579	0.667714	0.643423	0.718893	0.631864	0.615604		517	CHEMBL204	4730	0.759041	0.71987	0.723822	0.728598	0.751017	0.696562	0.763951	0.775647
518	CHEMBL261	5254	0.837282	0.898456	0.889468	0.821738	0.799848	0.874263	0.812817	0.782472		518	CHEMBL261	5254	0.590307	0.567617	0.589389	0.599126	0.631376	0.556249	0.628505	0.659813
519	CHEMBL2971	5333	0.588805	0.580896	0.6549	0.591037	0.568169	0.659657	0.592879	0.569482		519	CHEMBL2971	5333	0.775617	0.779368	0.734654	0.779224	0.795455	0.694045	0.758209	0.789872
520	CHEMBL4005	5444	0.588778	0.624068	0.61737	0.637067	0.567353	0.652014	0.570261	0.559499		520	CHEMBL4005	5444	0.798125	0.764633	0.773313	0.749662	0.799519	0.749662	0.802183	0.812339
521	CHEMBL253	5465	0.680582	0.693739	0.722137	0.664111	0.670318	0.731382	0.675506	0.656182		521	CHEMBL253	5465	0.74718	0.739607	0.728585	0.765989	0.769686	0.701251	0.751802	0.770965
522	CHEMBL4296	5510	0.743008	0.787728	0.746955	0.696291	0.660244	0.776515	0.70864	0.693162		522	CHEMBL4296	5510	0.705747	0.655326	0.741041	0.744367	0.772988	0.681888	0.740533	0.755871
523	CHEMBL244	5650	0.580639	0.584684	0.564555	0.572759	0.517296	0.62252	0.551725	0.545741		523	CHEMBL244	5650	0.804023	0.802216	0.82896	0.810526	0.850438	0.776623	0.828762	0.833378
524	CHEMBL205	5960	0.72488	0.761361	0.771931	0.772131	0.713849	0.706509	0.71035	0.680888		524	CHEMBL205	5960	0.712733	0.68378	0.697941	0.675573	0.720254	0.699399	0.710611	0.738339
525	CHEMBL203	6349	0.689544	0.727312	0.746824	0.6814	0.624206	0.756536	0.662208	0.6551		525	CHEMBL203	6349	0.709309	0.7056	0.689256	0.728022	0.780096	0.658833	0.746833	0.752987
526	CHEMBL217	6458	0.725482	0.762454	0.748106	0.758169	0.681482	0.781779	0.743598	0.715547		526	CHEMBL217	6458	0.677709	0.655252	0.680389	0.65902	0.727378	0.623497	0.662171	0.693484
527	CHEMBL4822	7378	0.651784	0.682862	0.636132	0.615679	0.597482	0.678426	0.63752	0.623956		527	CHEMBL4822	7378	0.757346	0.733992	0.782319	0.785731	0.801023	0.736736	0.765999	0.778931
528	CHEMBL240	7759	0.758491	0.758669	0.756866	0.701041	0.654084	0.801401	0.766367	0.733595		528	CHEMBL240	7759	0.602366	0.601311	0.646233	0.672794	0.702921	0.585132	0.629712	0.671211
529	CHEMBL279	7890	0.712097	0.770801	0.772601	0.795616	0.733354	0.812517	0.74624	0.72479		529	CHEMBL279	7890	0.694099	0.65157	0.676794	0.638306	0.692509	0.597599	0.665387	0.683089
Average		1158.95	0.73948	0.759259	0.800233	0.769212	0.717645	0.817426	0.735828	0.710075		Average		1158.95	0.649251	0.636702	0.598606	0.63213	0.67422	0.579252	0.653086	0.679143

## Sheet: Figure2a-b
Cross-Validation Split NRMSE												Cross-Validation Split Spearman
Column1	ChEMBL_ID	Length	RF	MLKR	ChemProp	TCNN	TCNN Aug	TR*	TR	Ensemble TR		Column1	ChEMBL_ID	Length	RF	MLKR	ChemProp	TCNN	TCNN Aug	TR*	TR	Ensemble TR
0	CHEMBL1287623	101	0.644846	0.683182	0.805826	0.608008	0.556123	0.71046	0.67669	0.650778		0	CHEMBL1287623	101	0.785572	0.670465	0.445084	0.772279	0.80076	0.683457	0.692247	0.71006
1	CHEMBL5857	102	0.71029	0.765484	0.744537	0.791754	0.711261	0.885807	0.769275	0.712289		1	CHEMBL5857	102	0.724318	0.644753	0.675306	0.645097	0.69357	0.466287	0.690538	0.722137
2	CHEMBL4530	104	0.664467	0.712476	0.920688	0.786799	0.671654	0.749031	0.731488	0.68569		2	CHEMBL4530	104	0.754975	0.687493	0.433459	0.61048	0.652339	0.606605	0.705996	0.751796
3	CHEMBL1075189	104	0.989667	0.96024	1.14734	1.05081	0.998953	0.988696	0.962079	0.934792		3	CHEMBL1075189	104	0.469038	0.47715	0.246095	0.432607	0.466639	0.500396	0.495837	0.489324
4	CHEMBL1250375	105	0.657958	0.68225	0.784287	0.82843	0.715519	0.794054	0.694907	0.67388		4	CHEMBL1250375	105	0.747373	0.713567	0.627749	0.730358	0.760488	0.646962	0.735936	0.739575
5	CHEMBL1949	105	0.803539	0.854	0.953499	0.875667	0.714392	0.90019	0.843822	0.75292		5	CHEMBL1949	105	0.580097	0.497016	0.388249	0.46649	0.621273	0.342509	0.488621	0.568855
6	CHEMBL6166	105	0.731309	0.715054	1.07545	0.906969	0.760485	0.756258	0.712464	0.718077		6	CHEMBL6166	105	0.6682	0.705341	0.465176	0.571011	0.629203	0.645343	0.711177	0.680404
7	CHEMBL5704	106	0.898022	1.01144	1.04464	1.16419	0.878195	0.99769	0.95382	0.915324		7	CHEMBL5704	106	0.429568	0.299403	0.17212	0.436154	0.486914	0.382549	0.315714	0.380482
8	CHEMBL1798	112	0.627102	0.664937	0.817593	0.694189	0.635517	0.76819	0.715601	0.649268		8	CHEMBL1798	112	0.793831	0.758392	0.698858	0.734331	0.76711	0.711264	0.746828	0.771269
9	CHEMBL4244	115	0.787059	0.787917	0.766856	0.847261	0.766666	0.838089	0.810295	0.789305		9	CHEMBL4244	115	0.578073	0.564461	0.57556	0.565479	0.590697	0.523921	0.569077	0.563342
10	CHEMBL2343	119	0.964886	0.932159	1.01864	1.06824	1.04038	1.06091	0.991614	0.950988		10	CHEMBL2343	119	0.420083	0.424674	0.279327	0.363328	0.327716	0.203003	0.391781	0.390939
11	CHEMBL5815	119	0.901283	0.875503	1.00411	0.957094	0.896368	0.94451	0.897978	0.90741		11	CHEMBL5815	119	0.599452	0.621408	0.386838	0.538257	0.564932	0.459407	0.61602	0.616181
12	CHEMBL2055	121	0.823005	0.983282	0.932383	0.968429	0.725402	0.994724	0.870723	0.836195		12	CHEMBL2055	121	0.639766	0.499385	0.477728	0.421401	0.704668	0.481574	0.526494	0.607828
13	CHEMBL2734	123	0.880455	0.897539	0.905019	0.815975	0.635805	0.896342	0.901877	0.879959		13	CHEMBL2734	123	0.504537	0.481434	0.476749	0.589721	0.762902	0.536184	0.450139	0.477
14	CHEMBL2073	128	0.711848	0.715468	0.779447	0.718318	0.630243	0.934895	0.71111	0.688617		14	CHEMBL2073	128	0.710675	0.705257	0.640628	0.704369	0.795027	0.474695	0.710655	0.722405
15	CHEMBL4408	129	0.846097	0.917851	1.02745	0.922511	0.879745	0.929706	0.82943	0.809619		15	CHEMBL4408	129	0.496116	0.476961	0.290158	0.393138	0.502244	0.459124	0.524692	0.568062
16	CHEMBL3788	130	0.485995	0.532297	0.632383	0.464781	0.448437	0.582063	0.486169	0.466851		16	CHEMBL3788	130	0.859953	0.841204	0.706595	0.828423	0.856331	0.790518	0.867132	0.864674
17	CHEMBL3623	135	0.525236	0.539314	0.593986	0.748522	0.5227	0.585795	0.550348	0.509205		17	CHEMBL3623	135	0.795138	0.802758	0.733354	0.661543	0.809667	0.748488	0.784021	0.825356
18	CHEMBL5141	135	0.63868	0.646194	0.653324	0.691554	0.620384	0.754322	0.630936	0.610766		18	CHEMBL5141	135	0.738508	0.7155	0.733604	0.764928	0.794906	0.669514	0.76342	0.767144
19	CHEMBL3385	136	0.674684	0.636636	0.794277	0.776063	0.65201	0.72935	0.625675	0.611826		19	CHEMBL3385	136	0.634452	0.648899	0.518721	0.597115	0.647686	0.553582	0.635889	0.648996
20	CHEMBL5282	141	0.890606	0.901871	0.966076	0.994136	0.931372	0.944339	0.892049	0.869847		20	CHEMBL5282	141	0.512866	0.464329	0.305949	0.322703	0.543536	0.356768	0.444596	0.524596
21	CHEMBL2536	143	0.690249	0.701037	0.814938	0.745966	0.627138	0.725408	0.689122	0.676608		21	CHEMBL2536	143	0.695052	0.690739	0.630885	0.721719	0.770213	0.662976	0.707664	0.726477
22	CHEMBL4761	143	0.86554	0.872146	0.907753	0.910526	0.883767	0.932801	0.853385	0.8522		22	CHEMBL4761	143	0.561043	0.491045	0.480531	0.50462	0.485891	0.420006	0.573286	0.571321
23	CHEMBL2611	144	0.759278	0.788684	0.935569	0.741236	0.640258	0.938616	0.780731	0.759848		23	CHEMBL2611	144	0.696236	0.643368	0.459058	0.735929	0.770469	0.516262	0.658979	0.67392
24	CHEMBL2163176	146	0.673413	0.681225	0.749418	0.755806	0.620372	0.743398	0.639916	0.630341		24	CHEMBL2163176	146	0.735554	0.728101	0.645105	0.663142	0.756326	0.686907	0.757226	0.781362
25	CHEMBL5028	146	0.920608	0.884133	0.941881	0.910444	0.944394	0.90603	0.937731	0.882609		25	CHEMBL5028	146	0.467428	0.517067	0.283131	0.557519	0.52732	0.50792	0.464466	0.502923
26	CHEMBL1293224	146	0.667778	0.733913	0.811094	0.823544	0.645714	1.00519	0.761444	0.648593		26	CHEMBL1293224	146	0.767888	0.69038	0.618193	0.656972	0.780759	0.478628	0.661563	0.786351
27	CHEMBL289	147	0.772897	0.796787	0.896733	0.830074	0.78104	0.953752	0.807305	0.761499		27	CHEMBL289	147	0.551637	0.538276	0.482456	0.549049	0.581957	0.447989	0.496729	0.585993
28	CHEMBL3712907	148	0.601388	0.624801	0.667055	0.594158	0.506528	0.72576	0.545645	0.52654		28	CHEMBL3712907	148	0.764666	0.741489	0.748718	0.811329	0.848776	0.674038	0.824313	0.830961
29	CHEMBL5260	150	0.732886	0.754986	0.955467	0.816004	0.718242	0.819282	0.716224	0.663019		29	CHEMBL5260	150	0.608896	0.595203	0.36326	0.590889	0.641044	0.523591	0.570783	0.646252
30	CHEMBL1919	151	0.813409	0.81026	0.93526	0.965241	0.908166	0.949256	0.820701	0.81327		30	CHEMBL1919	151	0.598759	0.624261	0.369634	0.438757	0.499012	0.510641	0.631111	0.588646
31	CHEMBL278	152	0.413003	0.470299	0.481215	0.475291	0.380626	0.50949	0.443031	0.396761		31	CHEMBL278	152	0.890214	0.859236	0.864309	0.851721	0.88786	0.831734	0.865403	0.892304
32	CHEMBL2955	154	0.767923	0.780154	0.864327	0.844695	0.684454	0.837247	0.797077	0.707696		32	CHEMBL2955	154	0.642823	0.644946	0.57012	0.661902	0.718918	0.578431	0.640024	0.698621
33	CHEMBL4465	156	0.404159	0.490638	0.576536	0.504087	0.430631	0.507382	0.438088	0.397877		33	CHEMBL4465	156	0.882055	0.834583	0.709293	0.836606	0.877837	0.812419	0.871548	0.886078
34	CHEMBL1907604	156	0.728171	0.732938	0.72041	0.789188	0.7517	0.852521	0.837973	0.703006		34	CHEMBL1907604	156	0.718754	0.730105	0.752058	0.673982	0.720371	0.587379	0.614373	0.747167
35	CHEMBL5776	159	0.74849	0.825048	0.940401	0.843211	0.780038	0.866046	0.762249	0.726674		35	CHEMBL5776	159	0.5988	0.52018	0.400027	0.543364	0.59719	0.439288	0.579251	0.599573
36	CHEMBL3746	161	0.616793	0.705065	0.782527	0.690641	0.643572	0.767352	0.71277	0.638988		36	CHEMBL3746	161	0.751525	0.726809	0.624137	0.747435	0.754868	0.666936	0.740037	0.759772
37	CHEMBL1822	162	0.613759	0.674311	0.803672	0.719906	0.607878	0.742384	0.657848	0.608842		37	CHEMBL1822	162	0.780945	0.726874	0.610829	0.726668	0.795733	0.659531	0.780154	0.798561
38	CHEMBL4070	162	0.556902	0.509967	0.648425	0.578426	0.53339	0.576316	0.541314	0.531865		38	CHEMBL4070	162	0.81978	0.846293	0.77413	0.811104	0.83301	0.816608	0.827354	0.832007
39	CHEMBL2079849	169	0.451276	0.440699	0.581373	0.508339	0.462108	0.505893	0.42947	0.427791		39	CHEMBL2079849	169	0.818461	0.814017	0.693917	0.756622	0.776545	0.749895	0.832032	0.825384
40	CHEMBL5545	169	0.78477	0.805426	0.879217	0.884814	0.790625	0.897401	0.892012	0.74206		40	CHEMBL5545	169	0.631804	0.616913	0.531161	0.586096	0.651667	0.509123	0.479282	0.656825
41	CHEMBL2008	170	0.858279	0.84859	0.951669	0.901351	0.827	0.854007	0.911123	0.84872		41	CHEMBL2008	170	0.476691	0.506885	0.372207	0.450853	0.559997	0.512662	0.449177	0.510942
42	CHEMBL3180	172	0.637536	0.679675	0.688972	0.69396	0.610349	0.82363	0.725999	0.636583		42	CHEMBL3180	172	0.744483	0.710155	0.697521	0.723689	0.749067	0.586712	0.690991	0.763107
43	CHEMBL5319	173	0.949058	0.942602	1.01005	1.09207	0.965921	1.07163	0.98185	0.935692		43	CHEMBL5319	173	0.396537	0.409679	0.336877	0.341863	0.437754	0.208291	0.407451	0.403382
44	CHEMBL4080	173	0.759892	0.794568	0.828097	0.793784	0.755142	0.815865	0.729285	0.698922		44	CHEMBL4080	173	0.655108	0.612377	0.574954	0.637006	0.679233	0.61723	0.691622	0.712271
45	CHEMBL2095172	176	0.514518	0.521521	0.696818	0.541716	0.482878	0.635991	0.516103	0.483731		45	CHEMBL2095172	176	0.814542	0.791434	0.690234	0.818181	0.813415	0.747539	0.813893	0.825858
46	CHEMBL4018	176	0.576858	0.609426	0.615287	0.64171	0.555699	0.68058	0.598817	0.573994		46	CHEMBL4018	176	0.813468	0.772724	0.751639	0.79124	0.816845	0.729548	0.80413	0.820561
47	CHEMBL1904	177	0.827395	0.889106	0.864561	0.88907	0.76445	1.00075	0.888792	0.796112		47	CHEMBL1904	177	0.585603	0.517427	0.495911	0.532048	0.616453	0.318905	0.491124	0.641652
48	CHEMBL3132741	177	0.670596	0.731499	0.799584	0.749049	0.642995	0.799086	0.70312	0.669179		48	CHEMBL3132741	177	0.746077	0.697792	0.609547	0.684287	0.753935	0.614868	0.725567	0.758672
49	CHEMBL4617	178	0.764823	0.796364	0.778616	0.824601	0.679338	0.901982	0.728464	0.725245		49	CHEMBL4617	178	0.657673	0.640136	0.679681	0.707196	0.740744	0.482569	0.723837	0.712708
50	CHEMBL3819	180	0.719419	0.750207	0.883192	0.928799	0.687126	0.933446	0.749341	0.723354		50	CHEMBL3819	180	0.685432	0.686737	0.51172	0.580381	0.746778	0.494847	0.668594	0.696984
51	CHEMBL4660	181	0.543945	0.5693	0.616368	0.754661	0.461177	0.691826	0.561499	0.505666		51	CHEMBL4660	181	0.823029	0.80719	0.768283	0.730153	0.871881	0.770516	0.820609	0.855088
52	CHEMBL3622	181	0.702357	0.678052	0.896112	0.719676	0.666897	0.79216	0.696438	0.668971		52	CHEMBL3622	181	0.690525	0.688064	0.57016	0.656092	0.692763	0.560903	0.659822	0.722416
53	CHEMBL2664	182	0.843708	0.908318	0.905313	1.08803	0.851077	0.910635	0.862381	0.852193		53	CHEMBL2664	182	0.533026	0.466215	0.418046	0.381339	0.544111	0.457638	0.529495	0.555569
54	CHEMBL2003	186	0.696982	0.694235	0.69379	0.714782	0.59555	0.709661	0.663284	0.634267		54	CHEMBL2003	186	0.670878	0.678304	0.684935	0.675804	0.764826	0.67256	0.674628	0.708415
55	CHEMBL5932	187	0.665289	0.67657	0.778968	0.773214	0.666418	0.739186	0.687052	0.63726		55	CHEMBL5932	187	0.741143	0.751314	0.624127	0.697379	0.749051	0.681433	0.734208	0.781945
56	CHEMBL5122	187	0.704303	0.729824	0.846693	0.81514	0.652389	0.821892	0.719141	0.685528		56	CHEMBL5122	187	0.729962	0.703886	0.523348	0.635179	0.757644	0.615893	0.71259	0.750927
57	CHEMBL3397	187	0.735913	0.747827	0.833556	0.795313	0.710287	0.89577	0.79451	0.716188		57	CHEMBL3397	187	0.682961	0.654187	0.594197	0.640827	0.718511	0.530811	0.646815	0.730863
58	CHEMBL3921	188	0.941264	1.00027	1.04156	0.969955	0.962363	0.951425	0.930212	0.893734		58	CHEMBL3921	188	0.446993	0.378826	0.179362	0.395463	0.44874	0.358531	0.435441	0.504772
59	CHEMBL4145	189	0.652868	0.707981	0.839556	0.71307	0.599055	0.797634	0.63552	0.600599		59	CHEMBL4145	189	0.774533	0.712651	0.525642	0.716854	0.805819	0.60041	0.769744	0.81044
60	CHEMBL5689	191	0.723981	0.766735	0.75285	0.756645	0.652286	0.739335	0.70929	0.680728		60	CHEMBL5689	191	0.713504	0.695606	0.649252	0.719721	0.750295	0.656571	0.72433	0.740267
61	CHEMBL3338	192	0.766219	0.774166	0.831892	0.785402	0.720873	0.927955	0.758221	0.743814		61	CHEMBL3338	192	0.68162	0.683884	0.584517	0.704028	0.721177	0.491497	0.690275	0.701896
62	CHEMBL4234	193	0.71022	0.748054	0.839443	0.766751	0.746781	0.770137	0.711358	0.683559		62	CHEMBL4234	193	0.708526	0.674367	0.550137	0.663277	0.670504	0.683564	0.708435	0.744794
63	CHEMBL4203	196	0.554984	0.625004	0.609435	0.621101	0.567652	0.682445	0.584374	0.541273		63	CHEMBL4203	196	0.75525	0.726959	0.737404	0.766988	0.788517	0.726105	0.769215	0.789426
64	CHEMBL402	204	0.494149	0.545571	0.579804	0.654606	0.443809	0.6041	0.507287	0.481442		64	CHEMBL402	204	0.8318	0.82204	0.775115	0.822667	0.862149	0.751821	0.835265	0.852915
65	CHEMBL3419	206	0.759776	0.772917	0.778375	0.813234	0.770314	0.883794	0.756996	0.750317		65	CHEMBL3419	206	0.705291	0.678786	0.677782	0.634304	0.698452	0.54841	0.668576	0.68736
66	CHEMBL3230	206	0.655	0.685589	0.685753	0.65442	0.613179	0.821447	0.707126	0.6507		66	CHEMBL3230	206	0.717019	0.689381	0.684041	0.69223	0.732389	0.590069	0.697167	0.71663
67	CHEMBL1921	208	0.521646	0.518448	0.649627	0.595503	0.494475	0.683096	0.533099	0.497543		67	CHEMBL1921	208	0.812537	0.812846	0.724612	0.771965	0.825475	0.691312	0.830828	0.84281
68	CHEMBL2716	209	0.755564	0.791905	0.887475	0.851447	0.692453	0.967462	0.785347	0.723001		68	CHEMBL2716	209	0.692764	0.6399	0.538106	0.585093	0.749864	0.369899	0.636367	0.72674
69	CHEMBL4461	209	0.563872	0.553519	0.802977	0.60736	0.531463	0.729046	0.589514	0.56089		69	CHEMBL4461	209	0.760572	0.764946	0.577478	0.730371	0.775523	0.589447	0.739408	0.760959
70	CHEMBL4899	210	0.714926	0.740753	0.812331	0.779074	0.741313	0.816426	0.770586	0.708331		70	CHEMBL4899	210	0.730569	0.683425	0.638414	0.644945	0.674615	0.586837	0.687981	0.717502
71	CHEMBL5896	210	0.489184	0.539797	0.636388	0.702324	0.533171	0.596511	0.491858	0.475857		71	CHEMBL5896	210	0.839712	0.819652	0.771386	0.708916	0.821759	0.764512	0.832378	0.84164
72	CHEMBL5451	210	0.64531	0.638577	0.772563	0.717475	0.679895	0.723129	0.692855	0.648379		72	CHEMBL5451	210	0.729847	0.773464	0.613617	0.699149	0.734924	0.687558	0.728147	0.776448
73	CHEMBL2111377	213	0.632468	0.651035	0.697764	0.685282	0.644962	0.784842	0.640622	0.620792		73	CHEMBL2111377	213	0.735079	0.728243	0.710834	0.733147	0.738648	0.68106	0.740417	0.739439
74	CHEMBL3025	213	0.759554	0.856311	0.879657	0.799185	0.753071	0.89983	0.826658	0.770944		74	CHEMBL3025	213	0.736247	0.617697	0.588092	0.674004	0.735954	0.546368	0.642923	0.734875
75	CHEMBL2563	214	0.688474	0.696403	0.900517	0.838509	0.681083	0.908663	0.744138	0.688097		75	CHEMBL2563	214	0.708551	0.651269	0.465253	0.592338	0.712535	0.441897	0.626522	0.706875
76	CHEMBL3399910	214	0.647249	0.671349	0.830584	0.66436	0.654333	0.847019	0.639467	0.61462		76	CHEMBL3399910	214	0.789904	0.739346	0.58604	0.800342	0.771349	0.623952	0.778874	0.813774
77	CHEMBL2474	217	0.593541	0.587304	0.633447	0.640754	0.590468	0.674036	0.622223	0.556287		77	CHEMBL2474	217	0.807323	0.807253	0.783511	0.796668	0.81992	0.754907	0.784604	0.836716
78	CHEMBL4600	218	0.669311	0.664577	0.742242	0.693245	0.631061	0.767702	0.644254	0.632611		78	CHEMBL4600	218	0.689926	0.701464	0.616647	0.679445	0.726942	0.636767	0.731068	0.732156
79	CHEMBL2781	219	0.888063	0.87409	0.865541	0.921725	0.818286	0.799304	0.90869	0.882844		79	CHEMBL2781	219	0.609354	0.588939	0.540341	0.519574	0.674738	0.624349	0.59218	0.636292
80	CHEMBL2617	221	0.686655	0.68354	0.683202	0.714923	0.664159	0.707612	0.678452	0.672054		80	CHEMBL2617	221	0.725242	0.754521	0.727032	0.750498	0.753889	0.682432	0.736876	0.736955
81	CHEMBL2535	228	0.563377	0.581204	0.60267	0.602961	0.564236	0.669436	0.584013	0.548342		81	CHEMBL2535	228	0.788156	0.7991	0.761838	0.792684	0.786716	0.713756	0.780002	0.802053
82	CHEMBL2095226	234	0.740617	0.789147	0.825068	0.779846	0.729173	0.803359	0.779549	0.717523		82	CHEMBL2095226	234	0.678459	0.625946	0.588026	0.641571	0.692386	0.623917	0.643682	0.693616
83	CHEMBL1997	236	0.612437	0.661048	0.874148	0.719088	0.580349	0.752174	0.647325	0.606845		83	CHEMBL1997	236	0.778942	0.718807	0.503635	0.687659	0.780971	0.644077	0.760451	0.768661
84	CHEMBL3836	236	0.656988	0.677595	0.741262	0.715309	0.68021	0.736708	0.627274	0.615377		84	CHEMBL3836	236	0.769551	0.732633	0.702256	0.693566	0.754625	0.64265	0.767602	0.77462
85	CHEMBL4123	237	0.612967	0.663275	0.821246	0.628942	0.590573	0.713572	0.661965	0.625619		85	CHEMBL4123	237	0.787727	0.783969	0.645873	0.7795	0.825503	0.721145	0.785739	0.806078
86	CHEMBL4816	238	0.591755	0.601166	0.636192	0.633407	0.548685	0.686209	0.598965	0.553478		86	CHEMBL4816	238	0.797013	0.78056	0.767929	0.781148	0.818584	0.736629	0.778952	0.805956
87	CHEMBL1804	240	0.518708	0.494609	0.647883	0.518571	0.451183	0.613846	0.473188	0.449442		87	CHEMBL1804	240	0.857562	0.85897	0.761446	0.853081	0.885564	0.785308	0.862524	0.881252
88	CHEMBL4683	241	0.676355	0.735102	0.776444	0.729955	0.659861	0.720773	0.668688	0.648907		88	CHEMBL4683	241	0.75601	0.712237	0.654781	0.750334	0.769075	0.7155	0.743094	0.758947
89	CHEMBL4478	242	0.480456	0.454079	0.50832	0.528757	0.444775	0.556664	0.51081	0.473838		89	CHEMBL4478	242	0.802368	0.802272	0.721212	0.730548	0.801377	0.720488	0.790249	0.824636
90	CHEMBL4699	243	0.470597	0.458488	0.570968	0.650798	0.455525	0.552517	0.523669	0.4651		90	CHEMBL4699	243	0.84151	0.850677	0.773889	0.825542	0.854839	0.814016	0.810673	0.844369
91	CHEMBL3437	243	0.660858	0.683212	0.770239	0.731146	0.627924	0.743516	0.684794	0.644104		91	CHEMBL3437	243	0.753678	0.727632	0.599463	0.653014	0.762883	0.640708	0.719671	0.756883
92	CHEMBL4016	245	0.815956	0.782096	0.83048	0.877043	0.802368	0.903879	0.848891	0.80309		92	CHEMBL4016	245	0.615378	0.661311	0.583685	0.576234	0.642954	0.458521	0.566814	0.622948
93	CHEMBL2439	249	0.713658	0.74087	0.788937	0.905849	0.710439	0.714121	0.710064	0.68993		93	CHEMBL2439	249	0.723583	0.695887	0.626148	0.660665	0.717033	0.713241	0.725322	0.748428
94	CHEMBL3774295	249	0.710318	0.677532	0.818989	0.8239	0.743365	0.79655	0.734947	0.709704		94	CHEMBL3774295	249	0.678312	0.714115	0.594921	0.630916	0.695553	0.592729	0.71506	0.718071
95	CHEMBL5480	255	0.878033	0.906474	0.885825	0.849934	0.894608	0.889679	0.849803	0.829642		95	CHEMBL5480	255	0.489396	0.479826	0.48241	0.476238	0.532044	0.429829	0.534745	0.570738
96	CHEMBL1907603	256	0.757907	0.744036	0.754385	0.793086	0.773905	0.754633	0.754269	0.725061		96	CHEMBL1907603	256	0.67628	0.697284	0.684439	0.664003	0.669632	0.691511	0.689	0.717033
97	CHEMBL2274	258	0.627233	0.68086	0.653937	0.624933	0.567569	0.76604	0.64029	0.608756		97	CHEMBL2274	258	0.780444	0.744801	0.744594	0.773527	0.825354	0.639857	0.748587	0.807624
98	CHEMBL5331	258	0.673957	0.661193	0.704293	0.725669	0.58135	0.765846	0.646849	0.633714		98	CHEMBL5331	258	0.731122	0.765661	0.710709	0.728269	0.798174	0.666391	0.766118	0.762626
99	CHEMBL2803	259	0.616701	0.61847	0.795986	0.761722	0.627498	0.771207	0.628047	0.604329		99	CHEMBL2803	259	0.801887	0.798577	0.632158	0.766117	0.810509	0.650251	0.794018	0.818541
100	CHEMBL4698	264	0.650197	0.62653	0.690063	0.771173	0.613106	0.752637	0.620771	0.589648		100	CHEMBL4698	264	0.76751	0.778423	0.734073	0.711021	0.798625	0.746559	0.801702	0.819878
101	CHEMBL5719	265	0.715034	0.734941	0.81205	0.818781	0.735656	0.831606	0.76617	0.707287		101	CHEMBL5719	265	0.706059	0.664132	0.589141	0.589977	0.674656	0.571226	0.652216	0.730882
102	CHEMBL2095189	266	0.875577	0.885797	0.972841	0.891642	0.816834	1.0122	0.864674	0.865324		102	CHEMBL2095189	266	0.506006	0.539666	0.361095	0.517227	0.594091	0.317267	0.535923	0.52357
103	CHEMBL3905	267	0.877538	0.936764	1.00737	0.925135	0.886043	0.974961	0.880756	0.834462		103	CHEMBL3905	267	0.467043	0.411972	0.153917	0.392149	0.443984	0.344265	0.465432	0.53836
104	CHEMBL4633	271	0.620376	0.641769	0.63761	0.662584	0.589508	0.649818	0.603662	0.592332		104	CHEMBL4633	271	0.770223	0.763439	0.741691	0.752705	0.798655	0.723512	0.777422	0.782524
105	CHEMBL2318	272	0.524138	0.518959	0.590345	0.554737	0.492584	0.596759	0.542243	0.515514		105	CHEMBL2318	272	0.818266	0.813837	0.776263	0.812225	0.836751	0.75188	0.786326	0.807556
106	CHEMBL1293255	273	0.631443	0.673318	0.671496	0.701351	0.610614	0.699523	0.635347	0.619043		106	CHEMBL1293255	273	0.775746	0.722015	0.72466	0.710302	0.783281	0.70938	0.75796	0.77977
107	CHEMBL2111416	273	0.680339	0.72267	0.770897	0.762376	0.733365	0.845363	0.667243	0.665559		107	CHEMBL2111416	273	0.708357	0.690572	0.60849	0.658083	0.693301	0.542366	0.73306	0.725921
108	CHEMBL3100	273	0.655497	0.659946	0.672197	0.773591	0.650006	0.758458	0.661367	0.635931		108	CHEMBL3100	273	0.770375	0.764097	0.737663	0.762128	0.776347	0.689604	0.772953	0.793025
109	CHEMBL2778	274	0.682642	0.756751	0.694553	0.682998	0.626889	0.786004	0.693839	0.671726		109	CHEMBL2778	274	0.728372	0.664178	0.729979	0.726532	0.794967	0.62713	0.724512	0.73848
110	CHEMBL1892	275	0.642381	0.709772	0.774124	0.717906	0.658554	0.72032	0.658116	0.627862		110	CHEMBL1892	275	0.74093	0.667789	0.634757	0.711653	0.733134	0.688989	0.726448	0.754573
111	CHEMBL3969	276	0.564811	0.626812	0.604552	0.643191	0.510464	0.647325	0.558664	0.524375		111	CHEMBL3969	276	0.83393	0.789411	0.817883	0.785127	0.864086	0.776263	0.84245	0.863108
112	CHEMBL3426	277	0.550107	0.587072	0.608007	0.692074	0.58971	0.677939	0.589905	0.577425		112	CHEMBL3426	277	0.812923	0.76366	0.727473	0.731343	0.773441	0.71988	0.7922	0.808717
113	CHEMBL2096675	278	0.693544	0.71667	0.750462	0.802792	0.695101	0.866388	0.73176	0.683002		113	CHEMBL2096675	278	0.708693	0.701141	0.640393	0.618147	0.720834	0.523476	0.659557	0.707508
114	CHEMBL4878	278	0.608312	0.635367	0.725819	0.718273	0.646662	0.668219	0.597196	0.573594		114	CHEMBL4878	278	0.769488	0.748047	0.712609	0.719858	0.75178	0.714853	0.765547	0.802859
115	CHEMBL5314	281	0.650182	0.71127	0.727437	0.719257	0.642428	0.769044	0.657578	0.647209		115	CHEMBL5314	281	0.767297	0.713101	0.696134	0.72576	0.788015	0.641902	0.76027	0.77942
116	CHEMBL4482	286	0.647184	0.653023	0.673091	0.635117	0.580951	0.757591	0.644336	0.642663		116	CHEMBL4482	286	0.720769	0.707977	0.715544	0.740886	0.778969	0.623843	0.724605	0.733076
117	CHEMBL5024	287	0.599357	0.596809	0.694349	0.663102	0.58777	0.701404	0.542078	0.549088		117	CHEMBL5024	287	0.803026	0.800292	0.739617	0.753216	0.809331	0.7197	0.825001	0.826888
118	CHEMBL3268	289	0.604068	0.609788	0.696196	0.713321	0.629935	0.676932	0.597092	0.584836		118	CHEMBL3268	289	0.787419	0.797238	0.722011	0.748724	0.773304	0.715209	0.793341	0.792596
119	CHEMBL1782	289	0.806512	0.820354	0.821714	0.770112	0.713286	0.897937	0.795051	0.768503		119	CHEMBL1782	289	0.59813	0.600104	0.593319	0.648574	0.715062	0.516017	0.61582	0.638352
120	CHEMBL241	292	0.531152	0.56675	0.617206	0.640348	0.543712	0.623625	0.526339	0.511423		120	CHEMBL241	292	0.785276	0.779081	0.741955	0.714985	0.790599	0.744686	0.793023	0.795759
121	CHEMBL2373	293	0.566214	0.604705	0.592846	0.575034	0.532586	0.596319	0.560939	0.55677		121	CHEMBL2373	293	0.84376	0.818914	0.814877	0.840484	0.848501	0.824319	0.848318	0.847532
122	CHEMBL3816	294	0.553523	0.602571	0.747277	0.633267	0.543845	0.650407	0.578058	0.559917		122	CHEMBL3816	294	0.852705	0.814505	0.66155	0.800562	0.849437	0.775722	0.825575	0.839096
123	CHEMBL1929	295	0.563649	0.517955	0.595678	0.556601	0.502769	0.595997	0.521698	0.511245		123	CHEMBL1929	295	0.79251	0.7924	0.745993	0.794957	0.805987	0.73019	0.808241	0.814676
124	CHEMBL4029	298	0.669751	0.668651	0.667719	0.699848	0.626355	0.790511	0.672179	0.651381		124	CHEMBL4029	298	0.761153	0.759075	0.748308	0.780714	0.782422	0.663246	0.760693	0.774762
125	CHEMBL5543	298	0.693946	0.726968	0.765998	0.734183	0.715235	0.822883	0.70781	0.687354		125	CHEMBL5543	298	0.681589	0.659651	0.61809	0.655995	0.678087	0.562693	0.672617	0.693316
126	CHEMBL3310	302	0.746119	0.790182	0.782992	0.799253	0.719399	0.841289	0.773651	0.706826		126	CHEMBL3310	302	0.652719	0.647417	0.626612	0.630303	0.683342	0.573893	0.615282	0.690714
127	CHEMBL4224	302	0.772257	0.831319	1.011	0.887668	0.767433	0.905671	0.803712	0.755572		127	CHEMBL4224	302	0.604775	0.558692	0.37685	0.572039	0.627511	0.447856	0.57436	0.630019
128	CHEMBL5491	305	0.55597	0.535056	0.686172	0.59693	0.519701	0.590962	0.558718	0.513757		128	CHEMBL5491	305	0.792132	0.82251	0.728371	0.776863	0.835134	0.773446	0.793887	0.837996
129	CHEMBL1878	306	0.742757	0.780337	0.795698	0.832466	0.730496	0.831135	0.706993	0.70996		129	CHEMBL1878	306	0.651539	0.622402	0.606175	0.579088	0.662732	0.57472	0.690681	0.71298
130	CHEMBL1850	310	0.509221	0.549501	0.569827	0.585379	0.500698	0.588968	0.522456	0.497483		130	CHEMBL1850	310	0.876686	0.859643	0.838544	0.83316	0.878657	0.832156	0.87858	0.887561
131	CHEMBL2028	312	0.682923	0.723534	0.727519	0.750958	0.667785	0.710139	0.652196	0.65311		131	CHEMBL2028	312	0.723294	0.680264	0.679362	0.71758	0.739172	0.710706	0.747322	0.742289
132	CHEMBL3959	314	0.591342	0.634445	0.659858	0.7807	0.567493	0.654711	0.582656	0.550593		132	CHEMBL3959	314	0.800595	0.789321	0.760131	0.691283	0.808081	0.748992	0.805361	0.829434
133	CHEMBL5485	314	0.631025	0.652558	0.714917	0.706048	0.622982	0.741389	0.631494	0.61331		133	CHEMBL5485	314	0.791791	0.769579	0.721106	0.755678	0.789211	0.716825	0.792221	0.803626
134	CHEMBL5409	316	0.656654	0.673653	0.762224	0.703579	0.616639	0.740225	0.649312	0.619523		134	CHEMBL5409	316	0.743458	0.724572	0.646597	0.754818	0.775382	0.657677	0.767265	0.778888
135	CHEMBL3785	318	0.644865	0.676242	0.689522	0.734414	0.625309	0.721363	0.637999	0.615232		135	CHEMBL3785	318	0.756909	0.738347	0.737198	0.731952	0.782676	0.683661	0.7673	0.790436
136	CHEMBL2265	323	0.685025	0.704774	0.719614	0.695795	0.644627	0.869238	0.725406	0.669353		136	CHEMBL2265	323	0.720571	0.709651	0.693393	0.720558	0.755005	0.521857	0.678514	0.729609
137	CHEMBL2593	325	0.675812	0.678417	0.765302	0.74294	0.573243	0.761407	0.645326	0.631651		137	CHEMBL2593	325	0.729472	0.731227	0.640981	0.659649	0.818381	0.629154	0.737389	0.757112
138	CHEMBL4394	328	0.677797	0.685266	0.738026	0.723502	0.65582	0.724696	0.667509	0.643087		138	CHEMBL4394	328	0.738597	0.726699	0.683481	0.737897	0.757742	0.689307	0.747113	0.763838
139	CHEMBL1075145	328	0.646639	0.709191	0.82009	0.736545	0.615106	0.754574	0.671519	0.640103		139	CHEMBL1075145	328	0.756848	0.709698	0.552581	0.711695	0.787842	0.644235	0.737516	0.765417
140	CHEMBL5103	333	0.689633	0.718076	0.805559	0.71562	0.632324	0.801212	0.77086	0.668293		140	CHEMBL5103	333	0.728794	0.691383	0.64468	0.722006	0.778889	0.6265	0.629287	0.742396
141	CHEMBL2903	334	0.65862	0.71758	0.745111	0.712735	0.642581	0.752084	0.708026	0.651711		141	CHEMBL2903	334	0.772979	0.721896	0.697424	0.754469	0.797203	0.66134	0.728152	0.772871
142	CHEMBL3474	336	0.652901	0.692534	0.698998	0.658491	0.577639	0.702451	0.67418	0.626176		142	CHEMBL3474	336	0.771953	0.739734	0.755848	0.775503	0.826133	0.707047	0.754794	0.777458
143	CHEMBL1781	338	0.480958	0.50062	0.554736	0.466668	0.460491	0.545889	0.468487	0.450779		143	CHEMBL1781	338	0.864233	0.844693	0.828506	0.886435	0.879601	0.836915	0.880663	0.886371
144	CHEMBL3776	338	0.593143	0.580219	0.602995	0.593276	0.564457	0.658526	0.593649	0.547323		144	CHEMBL3776	338	0.812688	0.821648	0.805746	0.81727	0.840884	0.774181	0.813823	0.851802
145	CHEMBL1860	341	0.942069	0.592063	0.646302	0.635647	0.520342	0.670971	0.56951	0.520614		145	CHEMBL1860	341	0.482083	0.823582	0.799574	0.833935	0.854279	0.786736	0.836144	0.862001
146	CHEMBL5936	345	0.535658	0.509254	0.585562	0.560447	0.476601	0.578112	0.531966	0.499614		146	CHEMBL5936	345	0.845922	0.862668	0.825954	0.845729	0.873347	0.823437	0.854503	0.872598
147	CHEMBL4835	348	0.58859	0.620752	0.684533	0.664184	0.593769	0.681507	0.586647	0.576107		147	CHEMBL4835	348	0.79852	0.774081	0.739952	0.753814	0.794303	0.713006	0.795799	0.805901
148	CHEMBL1901	349	0.574058	0.590977	0.646605	0.607248	0.571878	0.668605	0.615203	0.574131		148	CHEMBL1901	349	0.76415	0.749045	0.715016	0.741022	0.770249	0.66187	0.712565	0.757029
149	CHEMBL4791	352	0.737351	0.830407	0.836297	0.755198	0.707563	0.906454	0.792515	0.752589		149	CHEMBL4791	352	0.680585	0.592439	0.580163	0.672615	0.702542	0.532333	0.635363	0.661926
150	CHEMBL2096661	352	0.530705	0.54656	0.604239	0.554737	0.515888	0.571422	0.512179	0.506376		150	CHEMBL2096661	352	0.843201	0.826116	0.786226	0.832462	0.843126	0.792555	0.855439	0.862414
151	CHEMBL3018	353	0.64176	0.708225	0.818181	0.684959	0.592162	0.740512	0.665911	0.624414		151	CHEMBL3018	353	0.792826	0.765171	0.601115	0.758277	0.812263	0.699714	0.787311	0.811589
152	CHEMBL3795	353	0.557289	0.623662	0.686623	0.62694	0.516116	0.636467	0.565557	0.55616		152	CHEMBL3795	353	0.810548	0.760563	0.717817	0.77915	0.838922	0.743829	0.80557	0.815625
153	CHEMBL2345	359	0.659076	0.667196	0.746111	0.794913	0.658972	0.732475	0.685296	0.654238		153	CHEMBL2345	359	0.747105	0.737597	0.702868	0.677692	0.749127	0.703931	0.732722	0.766126
154	CHEMBL1995	360	0.524845	0.525053	0.535378	0.498565	0.501539	0.561455	0.501653	0.501091		154	CHEMBL1995	360	0.827233	0.825187	0.804076	0.84312	0.834356	0.793562	0.833217	0.837279
155	CHEMBL2414	367	0.638083	0.660037	0.711699	0.701996	0.644861	0.687055	0.645374	0.62518		155	CHEMBL2414	367	0.749233	0.736579	0.6865	0.708493	0.737241	0.726478	0.760103	0.764913
156	CHEMBL2782	369	0.591191	0.604493	0.63	0.583287	0.530274	0.669569	0.582045	0.570839		156	CHEMBL2782	369	0.80364	0.807053	0.790374	0.819131	0.848724	0.766848	0.806857	0.820998
157	CHEMBL1795186	371	0.798342	0.798142	0.688808	0.750109	0.580378	0.76882	0.713786	0.703688		157	CHEMBL1795186	371	0.634452	0.615966	0.745635	0.710421	0.841507	0.679456	0.730166	0.723849
158	CHEMBL4051	371	0.757937	0.772118	0.784893	0.72671	0.737832	0.887022	0.748657	0.750864		158	CHEMBL4051	371	0.632674	0.630714	0.648379	0.680283	0.695462	0.524029	0.651011	0.644292
159	CHEMBL4789	371	0.658343	0.70038	0.791184	0.697547	0.58758	0.730372	0.686856	0.619567		159	CHEMBL4789	371	0.711192	0.700258	0.627431	0.70389	0.775643	0.662803	0.698007	0.751378
160	CHEMBL1955	376	0.725503	0.760999	0.808643	0.766826	0.735807	0.783338	0.725936	0.699848		160	CHEMBL1955	376	0.640708	0.618171	0.606138	0.612676	0.640663	0.626132	0.628278	0.666171
161	CHEMBL3764	376	0.710101	0.756293	0.740647	0.761814	0.699507	0.751129	0.721496	0.693635		161	CHEMBL3764	376	0.70441	0.67949	0.681664	0.69063	0.707917	0.675155	0.681358	0.708693
162	CHEMBL1977	381	0.486006	0.530309	0.49965	0.489169	0.428012	0.552915	0.462547	0.430608		162	CHEMBL1977	381	0.873419	0.855535	0.864311	0.869777	0.893403	0.841145	0.879234	0.900933
163	CHEMBL2335	386	0.56373	0.591723	0.624257	0.58039	0.533506	0.650298	0.586326	0.553274		163	CHEMBL2335	386	0.785448	0.751187	0.739153	0.774616	0.808877	0.676406	0.751193	0.790546
164	CHEMBL3351	394	0.686202	0.745354	0.74464	0.695742	0.629374	0.719951	0.679558	0.672621		164	CHEMBL3351	394	0.729479	0.671311	0.661376	0.721939	0.771822	0.68631	0.732811	0.736938
165	CHEMBL5443	394	0.713859	0.709471	0.790271	0.732797	0.673039	0.792882	0.672871	0.651071		165	CHEMBL5443	394	0.711039	0.711045	0.636412	0.685096	0.736706	0.629117	0.742469	0.770959
166	CHEMBL1856	399	0.547623	0.575217	0.604783	0.597981	0.539583	0.612565	0.549072	0.500317		166	CHEMBL1856	399	0.827694	0.808943	0.793234	0.807725	0.834982	0.784599	0.820521	0.853968
167	CHEMBL2095184	401	0.76669	0.835927	0.802611	0.834962	0.691836	0.84814	0.765842	0.726956		167	CHEMBL2095184	401	0.672789	0.617656	0.574418	0.607745	0.731756	0.563368	0.672988	0.707789
168	CHEMBL2730	405	0.68064	0.717549	0.803977	0.796719	0.679843	0.798434	0.68305	0.681375		168	CHEMBL2730	405	0.72825	0.693004	0.599345	0.674061	0.720141	0.621725	0.716802	0.717288
169	CHEMBL2095164	406	0.685036	0.698001	0.812718	0.786561	0.66088	0.7967	0.697113	0.680722		169	CHEMBL2095164	406	0.695614	0.677541	0.495805	0.683098	0.722849	0.562058	0.689764	0.699716
170	CHEMBL3772	411	0.743735	0.787909	0.789235	0.815901	0.705999	0.876096	0.770172	0.726774		170	CHEMBL3772	411	0.641142	0.616181	0.599135	0.632283	0.659238	0.504865	0.621872	0.65623
171	CHEMBL3582	411	0.690077	0.727482	0.749882	0.770951	0.652797	0.828665	0.706032	0.662802		171	CHEMBL3582	411	0.736332	0.702946	0.68467	0.695379	0.767454	0.599158	0.72524	0.757932
172	CHEMBL1907	419	0.613798	0.608126	0.694155	0.688325	0.587337	0.63343	0.620833	0.570031		172	CHEMBL1907	419	0.77515	0.774023	0.72526	0.782219	0.816635	0.747027	0.782818	0.810646
173	CHEMBL2179	423	0.774341	0.822933	0.850363	0.838585	0.6869	0.871315	0.812597	0.770422		173	CHEMBL2179	423	0.548534	0.494817	0.486542	0.525698	0.684006	0.468928	0.516084	0.554962
174	CHEMBL1941	432	0.649185	0.685578	0.745046	0.693191	0.654317	0.75112	0.690531	0.646145		174	CHEMBL1941	432	0.786703	0.759898	0.701169	0.755054	0.797038	0.706612	0.770645	0.799016
175	CHEMBL2285	434	0.587306	0.602838	0.623844	0.647543	0.515565	0.661878	0.596344	0.557465		175	CHEMBL2285	434	0.766568	0.760794	0.725024	0.743359	0.809731	0.732381	0.765451	0.791475
176	CHEMBL2095194	434	0.467805	0.463532	0.517947	0.507523	0.445673	0.514407	0.459813	0.429598		176	CHEMBL2095194	434	0.866428	0.85747	0.832993	0.851603	0.883348	0.840428	0.872437	0.886228
177	CHEMBL2007	434	0.75869	0.780305	0.819447	0.885221	0.756907	0.841683	0.767262	0.742079		177	CHEMBL2007	434	0.620593	0.59833	0.565842	0.577842	0.646823	0.526246	0.639957	0.664746
178	CHEMBL3589	435	0.627902	0.639491	0.676538	0.646926	0.586341	0.681898	0.604945	0.572611		178	CHEMBL3589	435	0.783637	0.778186	0.732493	0.761554	0.810924	0.730994	0.79857	0.820362
179	CHEMBL1907594	435	0.534357	0.526404	0.527458	0.552367	0.526346	0.613585	0.543781	0.51923		179	CHEMBL1907594	435	0.846905	0.855278	0.837158	0.828684	0.838711	0.787002	0.836126	0.856078
180	CHEMBL3975	438	0.551625	0.577629	0.661265	0.640928	0.527213	0.658778	0.540621	0.538924		180	CHEMBL3975	438	0.81893	0.803883	0.749241	0.782739	0.833566	0.733102	0.824326	0.824862
181	CHEMBL3157	447	0.508828	0.498472	0.560373	0.503338	0.463246	0.55487	0.468122	0.458962		181	CHEMBL3157	447	0.85835	0.860118	0.826118	0.873702	0.884529	0.836279	0.878209	0.886055
182	CHEMBL6007	447	0.603581	0.600934	0.643378	0.690913	0.551061	0.644458	0.596135	0.562826		182	CHEMBL6007	447	0.77253	0.778891	0.737932	0.75131	0.809176	0.728409	0.78786	0.805278
183	CHEMBL2828	450	0.410781	0.398739	0.469902	0.478541	0.392228	0.458371	0.401583	0.392046		183	CHEMBL2828	450	0.908566	0.914124	0.876736	0.892634	0.918762	0.887985	0.915664	0.92006
184	CHEMBL246	454	0.625382	0.625539	0.677918	0.702818	0.594343	0.702682	0.637547	0.586474		184	CHEMBL246	454	0.798819	0.791581	0.74524	0.733408	0.822581	0.726461	0.791693	0.827947
185	CHEMBL1792	458	0.548446	0.577859	0.571133	0.602998	0.513313	0.592588	0.536397	0.517039		185	CHEMBL1792	458	0.824614	0.812821	0.815727	0.787337	0.846738	0.802987	0.83088	0.844631
186	CHEMBL4895	459	0.729288	0.747456	0.769819	0.781222	0.663349	0.80144	0.746942	0.695036		186	CHEMBL4895	459	0.703542	0.676589	0.646297	0.642883	0.748873	0.605699	0.68793	0.740781
187	CHEMBL3991	459	0.57549	0.601644	0.64655	0.568112	0.529729	0.675481	0.59864	0.542885		187	CHEMBL3991	459	0.781873	0.754755	0.708805	0.775627	0.811596	0.684239	0.758618	0.809856
188	CHEMBL2061	459	0.55997	0.557203	0.582699	0.649645	0.524518	0.629226	0.529715	0.518909		188	CHEMBL2061	459	0.822296	0.830154	0.817004	0.815196	0.847731	0.778059	0.848223	0.85046
189	CHEMBL4608	462	0.536174	0.54689	0.573848	0.567435	0.494898	0.602896	0.514796	0.4899		189	CHEMBL4608	462	0.815341	0.835238	0.803504	0.827063	0.840714	0.78721	0.830808	0.847571
190	CHEMBL3468	464	0.546367	0.575627	0.593998	0.560683	0.532706	0.567556	0.53381	0.519536		190	CHEMBL3468	464	0.822436	0.80504	0.789512	0.816449	0.822173	0.805664	0.820185	0.83193
191	CHEMBL3559	464	0.666237	0.712676	0.74677	0.650135	0.636378	0.71693	0.654936	0.637818		191	CHEMBL3559	464	0.753765	0.727534	0.711139	0.790973	0.798186	0.717295	0.769622	0.780076
192	CHEMBL2107	465	0.804821	0.7928	0.833302	0.802152	0.750893	0.908507	0.79034	0.759727		192	CHEMBL2107	465	0.608877	0.609353	0.565373	0.620976	0.674179	0.47177	0.604068	0.642762
193	CHEMBL3535	467	0.714362	0.741483	0.760125	0.738476	0.670413	0.783642	0.694439	0.669884		193	CHEMBL3535	467	0.682136	0.642337	0.64828	0.698953	0.726659	0.546021	0.696815	0.709914
194	CHEMBL4303	471	0.615268	0.607766	0.671689	0.563013	0.533519	0.62565	0.560353	0.540118		194	CHEMBL4303	471	0.805181	0.801464	0.746912	0.823058	0.841774	0.779096	0.827185	0.84564
195	CHEMBL4068	472	0.670277	0.664652	0.800035	0.749098	0.624645	0.774369	0.67437	0.647462		195	CHEMBL4068	472	0.767408	0.778192	0.636543	0.703937	0.807872	0.686373	0.770192	0.799634
196	CHEMBL4073	478	0.605993	0.686088	0.638193	0.628412	0.595258	0.670183	0.644673	0.603633		196	CHEMBL4073	478	0.740036	0.700142	0.702387	0.725291	0.753039	0.697195	0.732905	0.767945
197	CHEMBL1947	478	0.449854	0.504514	0.557036	0.478427	0.407439	0.515365	0.435463	0.422908		197	CHEMBL1947	478	0.885683	0.869919	0.844638	0.887333	0.912622	0.854545	0.895022	0.900647
198	CHEMBL2189110	479	0.572467	0.586205	0.587517	0.543311	0.527165	0.583688	0.573464	0.544894		198	CHEMBL2189110	479	0.792166	0.787926	0.780517	0.822147	0.824304	0.781561	0.798179	0.814506
199	CHEMBL2049	479	0.628163	0.666839	0.689774	0.68256	0.646131	0.70539	0.651656	0.607702		199	CHEMBL2049	479	0.761051	0.743884	0.722365	0.749544	0.759577	0.713694	0.760437	0.772938
200	CHEMBL4508	481	0.417123	0.436126	0.466881	0.426054	0.402803	0.451215	0.405082	0.394499		200	CHEMBL4508	481	0.87482	0.864315	0.85616	0.885562	0.893455	0.862776	0.886923	0.893635
201	CHEMBL1790	485	0.563064	0.608264	0.650777	0.634328	0.551611	0.632559	0.557383	0.533819		201	CHEMBL1790	485	0.798798	0.746768	0.712043	0.764186	0.796936	0.719142	0.800942	0.8131
202	CHEMBL5462	494	0.468302	0.454025	0.470001	0.45117	0.42816	0.513137	0.463171	0.437489		202	CHEMBL5462	494	0.879935	0.891169	0.881387	0.893956	0.895801	0.852472	0.880828	0.899177
203	CHEMBL4427	495	0.591409	0.596806	0.660197	0.639679	0.567345	0.676078	0.602933	0.578123		203	CHEMBL4427	495	0.787582	0.784296	0.722652	0.770725	0.796674	0.712596	0.774796	0.797679
204	CHEMBL2094130	498	0.771091	0.784916	0.861764	0.838289	0.766029	0.857715	0.779518	0.75139		204	CHEMBL2094130	498	0.628074	0.592473	0.505825	0.556712	0.622045	0.494653	0.596825	0.638314
205	CHEMBL1944	498	0.681441	0.658736	0.696096	0.707219	0.630515	0.766591	0.683173	0.655981		205	CHEMBL1944	498	0.718492	0.720493	0.70141	0.709952	0.756167	0.633296	0.711518	0.733005
206	CHEMBL2069	503	0.701396	0.719273	0.752452	0.731321	0.679898	0.753337	0.698587	0.683706		206	CHEMBL2069	503	0.715952	0.70044	0.67695	0.690948	0.742857	0.664686	0.720451	0.737381
207	CHEMBL4599	505	0.567053	0.627111	0.666721	0.614987	0.558323	0.65342	0.592135	0.562597		207	CHEMBL4599	505	0.818898	0.765529	0.741627	0.778698	0.825104	0.741245	0.794674	0.819546
208	CHEMBL1075319	511	0.705186	0.727366	0.714839	0.710117	0.648172	0.767642	0.716599	0.689456		208	CHEMBL1075319	511	0.723672	0.71037	0.703607	0.723814	0.781364	0.675327	0.723817	0.752422
209	CHEMBL4777	514	0.614357	0.669337	0.684306	0.62979	0.586162	0.694457	0.61346	0.598986		209	CHEMBL4777	514	0.764736	0.727289	0.721931	0.756846	0.789104	0.705559	0.75774	0.771657
210	CHEMBL1942	515	0.679425	0.691229	0.753325	0.79468	0.633653	0.75532	0.63612	0.626676		210	CHEMBL1942	515	0.662827	0.688994	0.602229	0.640447	0.718633	0.572313	0.747005	0.746419
211	CHEMBL4315	517	0.696002	0.701434	0.720735	0.710703	0.655245	0.772407	0.691003	0.662101		211	CHEMBL4315	517	0.705614	0.7103	0.684021	0.734633	0.747638	0.643995	0.718599	0.735065
212	CHEMBL340	519	0.578169	0.658553	0.704929	0.629487	0.583947	0.784277	0.667295	0.582974		212	CHEMBL340	519	0.708484	0.674805	0.61498	0.665704	0.736147	0.570048	0.67699	0.71474
213	CHEMBL1808	522	0.745115	0.738224	0.821644	0.82792	0.74244	0.825031	0.737455	0.711688		213	CHEMBL1808	522	0.674731	0.686584	0.613736	0.605446	0.675249	0.59664	0.687419	0.701432
214	CHEMBL2568	522	0.69004	0.745291	0.790966	0.730991	0.720569	0.824957	0.728735	0.688369		214	CHEMBL2568	522	0.718951	0.664329	0.654939	0.688747	0.707823	0.605938	0.725639	0.742874
215	CHEMBL3181	524	0.522785	0.526759	0.578999	0.564477	0.51249	0.586794	0.559946	0.518331		215	CHEMBL3181	524	0.855097	0.858668	0.818461	0.836382	0.855725	0.814773	0.836694	0.858673
216	CHEMBL1902	527	0.549509	0.558769	0.592059	0.569828	0.551229	0.571801	0.530323	0.512673		216	CHEMBL1902	527	0.833134	0.827287	0.809507	0.829651	0.834105	0.823451	0.843455	0.857822
217	CHEMBL2789	533	0.469142	0.473561	0.517415	0.463099	0.458699	0.50083	0.454493	0.451788		217	CHEMBL2789	533	0.81773	0.82409	0.788761	0.837118	0.837912	0.810113	0.834427	0.842486
218	CHEMBL1875	536	0.513387	0.565213	0.623489	0.621792	0.513812	0.613782	0.513191	0.490791		218	CHEMBL1875	536	0.852163	0.822003	0.786925	0.793382	0.852153	0.793186	0.852602	0.867227
219	CHEMBL4179	536	0.649266	0.675367	0.794613	0.806654	0.659717	0.748483	0.663142	0.651674		219	CHEMBL4179	536	0.76418	0.729244	0.617996	0.691386	0.759801	0.666	0.749897	0.771988
220	CHEMBL4618	537	0.617918	0.635853	0.664138	0.664125	0.581585	0.694449	0.643736	0.607534		220	CHEMBL4618	537	0.753469	0.7307	0.735425	0.71534	0.772267	0.698076	0.718684	0.763826
221	CHEMBL2527	537	0.561903	0.57809	0.609241	0.585545	0.489767	0.614078	0.550612	0.531166		221	CHEMBL2527	537	0.778443	0.773093	0.742345	0.76433	0.845456	0.737533	0.805244	0.814147
222	CHEMBL1881	541	0.54894	0.545203	0.588175	0.57265	0.533565	0.597742	0.560467	0.530564		222	CHEMBL1881	541	0.813386	0.814319	0.77901	0.774783	0.825251	0.778049	0.809445	0.826656
223	CHEMBL1952	558	0.625224	0.67171	0.758479	0.648562	0.609529	0.806735	0.634564	0.613711		223	CHEMBL1952	558	0.752189	0.736574	0.674981	0.760351	0.788731	0.603133	0.754309	0.777632
224	CHEMBL2041	562	0.631594	0.672843	0.700779	0.657791	0.610188	0.770705	0.625791	0.600074		224	CHEMBL2041	562	0.766519	0.737085	0.726695	0.756029	0.781364	0.644453	0.765976	0.787257
225	CHEMBL4393	566	0.621357	0.626868	0.612575	0.579879	0.548276	0.69764	0.59131	0.561038		225	CHEMBL4393	566	0.750855	0.741262	0.760329	0.78434	0.810269	0.686556	0.774327	0.800853
226	CHEMBL4308	576	0.69422	0.730792	0.740516	0.696931	0.650748	0.797711	0.707223	0.685265		226	CHEMBL4308	576	0.736605	0.691075	0.70388	0.723005	0.767505	0.624885	0.723088	0.739788
227	CHEMBL2094121	577	0.601113	0.587695	0.645402	0.638756	0.569561	0.708731	0.601628	0.576091		227	CHEMBL2094121	577	0.776566	0.799388	0.744768	0.757381	0.803338	0.686547	0.790347	0.814386
228	CHEMBL3629	580	0.547447	0.562523	0.610349	0.719701	0.530017	0.598911	0.533499	0.519918		228	CHEMBL3629	580	0.833873	0.826435	0.788898	0.548148	0.841208	0.789487	0.829585	0.84957
229	CHEMBL4506	580	0.619716	0.664765	0.708194	0.695944	0.632572	0.733861	0.652782	0.613781		229	CHEMBL4506	580	0.735292	0.704737	0.672799	0.6668	0.711824	0.639334	0.694616	0.733931
230	CHEMBL4191	582	0.533889	0.590055	0.62037	0.546583	0.520823	0.652241	0.557903	0.535253		230	CHEMBL4191	582	0.844136	0.809037	0.782659	0.831173	0.845544	0.761407	0.831774	0.848107
231	CHEMBL3510	584	0.597716	0.637762	0.740492	0.658091	0.612948	0.710861	0.60119	0.583691		231	CHEMBL3510	584	0.779826	0.746	0.653421	0.732231	0.778092	0.678762	0.783386	0.791984
232	CHEMBL3710	584	0.569327	0.577736	0.629681	0.611604	0.573764	0.679504	0.595868	0.543013		232	CHEMBL3710	584	0.804902	0.808339	0.772936	0.783411	0.809631	0.732774	0.79517	0.828224
233	CHEMBL3798	585	0.526574	0.521846	0.59013	0.570316	0.49918	0.560182	0.509868	0.498379		233	CHEMBL3798	585	0.845385	0.854851	0.811821	0.823529	0.866142	0.821183	0.855399	0.862334
234	CHEMBL4644	590	0.543547	0.585189	0.60355	0.557341	0.513299	0.619748	0.541928	0.524394		234	CHEMBL4644	590	0.834388	0.81981	0.821305	0.84273	0.862056	0.804134	0.84374	0.850169
235	CHEMBL1907602	594	0.652813	0.663097	0.706446	0.677572	0.625189	0.73528	0.667555	0.620171		235	CHEMBL1907602	594	0.768718	0.747825	0.740564	0.752126	0.784341	0.707371	0.754156	0.793974
236	CHEMBL2111389	596	0.665328	0.708567	0.76786	0.735183	0.674856	0.754098	0.683164	0.646504		236	CHEMBL2111389	596	0.73979	0.70682	0.638611	0.688667	0.737915	0.663401	0.720485	0.749104
237	CHEMBL2002	600	0.654836	0.67685	0.751768	0.680306	0.663099	0.731231	0.648449	0.634218		237	CHEMBL2002	600	0.751667	0.746703	0.662368	0.719518	0.740307	0.690992	0.76128	0.773771
238	CHEMBL1293292	601	0.863867	0.865539	0.865563	0.865885	0.830557	0.888793	0.827663	0.819002		238	CHEMBL1293292	601	0.539234	0.542913	0.503769	0.492892	0.586131	0.477203	0.59467	0.602582
239	CHEMBL2016	602	0.51466	0.532048	0.600484	0.538534	0.481912	0.584488	0.509198	0.477651		239	CHEMBL2016	602	0.871667	0.854818	0.814915	0.856511	0.888992	0.82274	0.873747	0.890685
240	CHEMBL5971	602	0.710699	0.752905	0.79066	0.757978	0.687356	0.853023	0.742715	0.713148		240	CHEMBL5971	602	0.712473	0.668467	0.640433	0.677204	0.725461	0.554092	0.677426	0.710649
241	CHEMBL2916	604	0.695733	0.70254	0.721998	0.725623	0.656034	0.723068	0.660785	0.64952		241	CHEMBL2916	604	0.663673	0.656211	0.648473	0.658457	0.717709	0.626394	0.681877	0.717846
242	CHEMBL1980	608	0.71745	0.75963	0.822	0.728285	0.718594	0.792321	0.74083	0.715907		242	CHEMBL1980	608	0.648492	0.632262	0.574598	0.647206	0.693594	0.590561	0.652973	0.69417
243	CHEMBL3045	609	0.684445	0.73334	0.762342	0.784243	0.664328	0.820621	0.69693	0.649969		243	CHEMBL3045	609	0.720404	0.666232	0.624659	0.66991	0.726572	0.580915	0.709246	0.737181
244	CHEMBL2736	609	0.662597	0.676234	0.747104	0.706325	0.655633	0.753205	0.665775	0.648728		244	CHEMBL2736	609	0.666217	0.639865	0.584796	0.612465	0.689209	0.537601	0.669089	0.697059
245	CHEMBL2094120	617	0.66651	0.68924	0.730147	0.730138	0.662666	0.720093	0.668688	0.637903		245	CHEMBL2094120	617	0.748681	0.727094	0.697047	0.706636	0.75539	0.706979	0.749017	0.771767
246	CHEMBL6154	617	0.676541	0.693746	0.669082	0.68664	0.629908	0.737344	0.682278	0.652559		246	CHEMBL6154	617	0.733438	0.718503	0.735035	0.718019	0.765609	0.678597	0.720061	0.751548
247	CHEMBL4803	618	0.789268	0.813094	0.843367	0.863846	0.753905	0.856609	0.776024	0.761052		247	CHEMBL4803	618	0.632583	0.594161	0.563534	0.551238	0.645425	0.530612	0.639117	0.667385
248	CHEMBL4681	618	0.629516	0.652691	0.697888	0.66693	0.608452	0.747199	0.624991	0.5902		248	CHEMBL4681	618	0.774659	0.748516	0.704915	0.724793	0.781013	0.66764	0.779909	0.810448
249	CHEMBL1916	620	0.60338	0.588458	0.698166	0.619004	0.607453	0.660192	0.594495	0.576736		249	CHEMBL1916	620	0.760419	0.773635	0.695448	0.749179	0.755529	0.720775	0.771994	0.786784
250	CHEMBL3012	622	0.475802	0.481042	0.546547	0.485958	0.461269	0.543245	0.475325	0.463128		250	CHEMBL3012	622	0.850672	0.847994	0.800722	0.833874	0.857124	0.791515	0.850625	0.85991
251	CHEMBL2094122	624	0.663662	0.649098	0.709081	0.722943	0.66395	0.751147	0.682393	0.63713		251	CHEMBL2094122	624	0.732533	0.746418	0.704097	0.681001	0.74601	0.65343	0.724874	0.768702
252	CHEMBL5555	626	0.731899	0.742668	0.760891	0.775585	0.728334	0.853292	0.70381	0.703906		252	CHEMBL5555	626	0.654698	0.650776	0.614167	0.60565	0.670261	0.50507	0.689227	0.683564
253	CHEMBL1889	627	0.679934	0.711575	0.753429	0.700806	0.644282	0.763839	0.651288	0.643916		253	CHEMBL1889	627	0.726905	0.699763	0.650524	0.711357	0.755618	0.644921	0.741923	0.756498
254	CHEMBL3038469	633	0.682534	0.76976	0.794505	0.763153	0.677114	0.756645	0.731373	0.687004		254	CHEMBL3038469	633	0.737914	0.656145	0.641768	0.658228	0.743281	0.671969	0.692183	0.734949
255	CHEMBL3891	637	0.670117	0.688805	0.693037	0.708273	0.658503	0.738368	0.680282	0.647764		255	CHEMBL3891	637	0.743383	0.714925	0.726717	0.727057	0.76388	0.679386	0.736238	0.771829
256	CHEMBL2996	638	0.702358	0.772079	0.792711	0.792932	0.716378	0.830278	0.726281	0.683632		256	CHEMBL2996	638	0.704991	0.620612	0.597537	0.604247	0.694744	0.532023	0.665247	0.707878
257	CHEMBL254	641	0.530943	0.513808	0.582251	0.539039	0.516261	0.600729	0.515718	0.502539		257	CHEMBL254	641	0.857012	0.861997	0.821445	0.84541	0.86062	0.800547	0.860804	0.869586
258	CHEMBL1908389	641	0.644778	0.699184	0.669395	0.640832	0.592555	0.685585	0.650428	0.624351		258	CHEMBL1908389	641	0.758939	0.691861	0.744086	0.752835	0.800203	0.723837	0.767819	0.792462
259	CHEMBL1811	654	0.561269	0.569718	0.649031	0.612241	0.542784	0.622532	0.537004	0.528415		259	CHEMBL1811	654	0.789219	0.756482	0.670911	0.747461	0.796895	0.719622	0.805892	0.809036
260	CHEMBL3869	662	0.682559	0.7085	0.685871	0.702505	0.676503	0.810578	0.693035	0.657717		260	CHEMBL3869	662	0.735075	0.718591	0.734645	0.715131	0.739591	0.596095	0.728483	0.756602
261	CHEMBL3524	664	0.606553	0.612365	0.661004	0.600056	0.552617	0.742436	0.619806	0.578848		261	CHEMBL3524	664	0.788836	0.780848	0.756438	0.793602	0.829509	0.684638	0.767682	0.81389
262	CHEMBL3691	664	0.663512	0.693667	0.671789	0.643889	0.604459	0.743314	0.651093	0.63625		262	CHEMBL3691	664	0.772443	0.7443	0.7604	0.785659	0.810814	0.70237	0.78397	0.792656
263	CHEMBL3522	670	0.734387	0.76991	0.842104	0.813659	0.7372	0.805654	0.738213	0.720048		263	CHEMBL3522	670	0.701743	0.678183	0.583651	0.608883	0.695689	0.620493	0.694383	0.708663
264	CHEMBL4793	676	0.445595	0.489172	0.520491	0.483638	0.449621	0.507976	0.452607	0.441473		264	CHEMBL4793	676	0.848311	0.834924	0.828439	0.815226	0.853142	0.809675	0.852445	0.855711
265	CHEMBL1899	677	0.933177	0.554569	0.580053	0.569541	0.520178	0.637204	0.548807	0.528761		265	CHEMBL1899	677	0.545527	0.826623	0.812629	0.812895	0.849203	0.768931	0.836821	0.849338
266	CHEMBL1836	685	0.572344	0.592779	0.60615	0.584892	0.535883	0.685448	0.564119	0.539158		266	CHEMBL1836	685	0.819011	0.803619	0.800982	0.815227	0.840132	0.744618	0.826513	0.843108
267	CHEMBL4801	686	0.521874	0.523537	0.579996	0.511868	0.51414	0.613447	0.515058	0.50052		267	CHEMBL4801	686	0.843221	0.835073	0.803086	0.842599	0.842135	0.767763	0.846046	0.854355
268	CHEMBL2492	698	0.602057	0.650576	0.682183	0.667151	0.608059	0.701919	0.599487	0.577194		268	CHEMBL2492	698	0.807009	0.767513	0.75077	0.775667	0.798585	0.733011	0.804645	0.821096
269	CHEMBL2035	703	0.641536	0.665272	0.615391	0.623425	0.572226	0.755546	0.629671	0.612059		269	CHEMBL2035	703	0.753402	0.728208	0.748506	0.761074	0.792542	0.631212	0.76054	0.781436
270	CHEMBL1981	705	0.635495	0.654606	0.721323	0.66735	0.602438	0.749312	0.610164	0.58786		270	CHEMBL1981	705	0.753701	0.747503	0.709666	0.748148	0.781832	0.641567	0.777308	0.794738
271	CHEMBL4306	709	0.618755	0.634244	0.656549	0.646547	0.616384	0.643552	0.629347	0.611478		271	CHEMBL4306	709	0.783744	0.784511	0.762096	0.773051	0.794414	0.770295	0.787418	0.802904
272	CHEMBL3587	711	0.686325	0.707757	0.790177	0.708312	0.66449	0.802716	0.687193	0.667629		272	CHEMBL3587	711	0.723317	0.702837	0.600076	0.696855	0.732295	0.613969	0.728578	0.748753
273	CHEMBL3892	714	0.695539	0.738566	0.740486	0.693206	0.662751	0.812907	0.713698	0.676806		273	CHEMBL3892	714	0.729094	0.698501	0.679707	0.722583	0.744452	0.608734	0.705342	0.742052
274	CHEMBL5147	714	0.637776	0.668553	0.691576	0.666154	0.640211	0.719563	0.640211	0.618584		274	CHEMBL5147	714	0.770636	0.744568	0.726788	0.754993	0.773734	0.695073	0.765112	0.775439
275	CHEMBL2808	715	0.638419	0.63384	0.665047	0.652767	0.570588	0.680477	0.625003	0.603987		275	CHEMBL2808	715	0.748199	0.753027	0.733225	0.751002	0.806275	0.710299	0.75796	0.778374
276	CHEMBL2252	729	0.670153	0.692045	0.723847	0.696534	0.628074	0.743561	0.697115	0.667714		276	CHEMBL2252	729	0.738906	0.71596	0.719476	0.74215	0.790986	0.678559	0.741662	0.755888
277	CHEMBL4662	732	0.603646	0.60924	0.617515	0.601778	0.553615	0.669994	0.586349	0.554713		277	CHEMBL4662	732	0.800789	0.79443	0.790702	0.80193	0.826433	0.752995	0.808861	0.833113
278	CHEMBL4093	733	0.65804	0.632516	0.701933	0.627515	0.561413	0.723198	0.628197	0.60482		278	CHEMBL4093	733	0.757066	0.780779	0.712587	0.775642	0.827117	0.693827	0.782146	0.796256
279	CHEMBL1994	737	0.789947	0.79345	0.846108	0.776889	0.746722	0.90797	0.797027	0.768087		279	CHEMBL1994	737	0.539876	0.562207	0.478008	0.55796	0.59954	0.430476	0.531357	0.563801
280	CHEMBL6164	740	0.717602	0.726831	0.703545	0.69526	0.681212	0.786498	0.71427	0.705991		280	CHEMBL6164	740	0.678721	0.66917	0.696111	0.704536	0.718356	0.612733	0.67888	0.690075
281	CHEMBL1835	740	0.722947	0.748546	0.783529	0.755958	0.740352	0.745346	0.735655	0.709266		281	CHEMBL1835	740	0.640753	0.624178	0.600067	0.636493	0.662052	0.627405	0.64562	0.657919
282	CHEMBL2292	751	0.659512	0.701334	0.723246	0.699833	0.67305	0.753688	0.676112	0.653412		282	CHEMBL2292	751	0.740734	0.701739	0.681886	0.703814	0.736378	0.653873	0.722496	0.742045
283	CHEMBL2413	752	0.657339	0.697571	0.69617	0.682174	0.648893	0.749766	0.655911	0.623501		283	CHEMBL2413	752	0.754714	0.713255	0.711813	0.74033	0.765353	0.660094	0.749428	0.783183
284	CHEMBL1900	756	0.635719	0.674066	0.707948	0.683123	0.656905	0.716643	0.655072	0.632803		284	CHEMBL1900	756	0.770356	0.74485	0.71248	0.754882	0.759663	0.701943	0.755282	0.773848
285	CHEMBL3920	771	0.619261	0.622803	0.643109	0.667351	0.616425	0.703558	0.638014	0.598558		285	CHEMBL3920	771	0.752087	0.747074	0.740204	0.714222	0.748193	0.68184	0.742044	0.775035
286	CHEMBL227	773	0.617418	0.673695	0.683915	0.641881	0.608858	0.67797	0.609356	0.598186		286	CHEMBL227	773	0.804096	0.762572	0.747901	0.781749	0.809733	0.755491	0.811753	0.82397
287	CHEMBL3974	777	0.550487	0.576952	0.588358	0.571546	0.535097	0.614063	0.553039	0.526373		287	CHEMBL3974	777	0.837932	0.814452	0.800175	0.821318	0.846173	0.78956	0.831735	0.855188
288	CHEMBL4462	782	0.535573	0.560833	0.595093	0.551711	0.537593	0.62942	0.549761	0.531265		288	CHEMBL4462	782	0.783917	0.768521	0.753132	0.766958	0.790371	0.715592	0.777496	0.792017
289	CHEMBL1907605	792	0.667851	0.693289	0.715374	0.737176	0.65191	0.768447	0.691454	0.665412		289	CHEMBL1907605	792	0.760796	0.73824	0.71566	0.722119	0.773246	0.657514	0.742792	0.76345
290	CHEMBL4128	795	0.626343	0.635259	0.655379	0.617223	0.59135	0.691079	0.631673	0.600788		290	CHEMBL4128	795	0.779612	0.769765	0.749235	0.781915	0.802887	0.72135	0.773812	0.799354
291	CHEMBL2534	800	0.474281	0.457298	0.509935	0.485428	0.427858	0.528481	0.445032	0.429754		291	CHEMBL2534	800	0.850041	0.860472	0.826801	0.835977	0.874585	0.819283	0.86329	0.872097
292	CHEMBL1907589	801	0.61331	0.657105	0.63572	0.640384	0.568305	0.703212	0.627262	0.586962		292	CHEMBL1907589	801	0.786201	0.758942	0.772559	0.797665	0.817458	0.721439	0.777327	0.806239
293	CHEMBL3024	802	0.594528	0.610945	0.625306	0.67534	0.579072	0.633235	0.59911	0.576904		293	CHEMBL3024	802	0.802898	0.80218	0.78384	0.765786	0.822272	0.774687	0.801771	0.820715
294	CHEMBL2652	810	0.534027	0.526905	0.527677	0.512274	0.458329	0.54822	0.508999	0.489152		294	CHEMBL2652	810	0.831677	0.819367	0.825091	0.835188	0.868323	0.789536	0.843596	0.853574
295	CHEMBL5697	813	0.3844	0.425074	0.466935	0.431925	0.383158	0.467167	0.407404	0.387213		295	CHEMBL5697	813	0.902519	0.87812	0.845129	0.873007	0.895486	0.848949	0.891805	0.902146
296	CHEMBL2959	815	0.632686	0.659875	0.693103	0.646928	0.613776	0.681387	0.612165	0.613739		296	CHEMBL2959	815	0.774788	0.75776	0.719414	0.757082	0.781466	0.725401	0.786062	0.784123
297	CHEMBL4481	818	0.586857	0.601904	0.609815	0.650009	0.582502	0.650725	0.579901	0.562222		297	CHEMBL4481	818	0.800609	0.79298	0.781078	0.759179	0.798847	0.743406	0.798628	0.813973
298	CHEMBL4429	821	0.618657	0.609381	0.624238	0.628621	0.560464	0.674446	0.593264	0.578485		298	CHEMBL4429	821	0.78091	0.794674	0.784334	0.801419	0.837498	0.749302	0.805436	0.818508
299	CHEMBL1868	827	0.645419	0.643886	0.689537	0.683357	0.632581	0.761297	0.683211	0.616653		299	CHEMBL1868	827	0.734806	0.733632	0.704636	0.720168	0.746862	0.633494	0.709306	0.757075
300	CHEMBL4439	834	0.610876	0.626867	0.672593	0.671727	0.646777	0.709877	0.63627	0.607473		300	CHEMBL4439	834	0.80791	0.798861	0.753895	0.769587	0.791204	0.738632	0.793884	0.820756
301	CHEMBL1966	835	0.614982	0.611149	0.640054	0.632815	0.56479	0.677694	0.626797	0.595683		301	CHEMBL1966	835	0.788925	0.796344	0.778005	0.780097	0.82833	0.741221	0.778362	0.80418
302	CHEMBL3922	836	0.540793	0.563283	0.61207	0.628289	0.532679	0.63118	0.554326	0.541157		302	CHEMBL3922	836	0.838232	0.826994	0.803103	0.804458	0.844457	0.778637	0.829257	0.840334
303	CHEMBL4422	837	0.692987	0.696135	0.705335	0.710019	0.664285	0.740773	0.673703	0.66145		303	CHEMBL4422	837	0.732105	0.727775	0.719703	0.736456	0.766164	0.683772	0.753465	0.763833
304	CHEMBL2208	839	0.542267	0.552668	0.602248	0.616461	0.545763	0.624444	0.529834	0.514061		304	CHEMBL2208	839	0.839136	0.835415	0.804842	0.796261	0.837845	0.778159	0.84789	0.856994
305	CHEMBL2326	841	0.591351	0.603599	0.663516	0.723873	0.600756	0.666384	0.605102	0.564706		305	CHEMBL2326	841	0.775931	0.762013	0.721524	0.708684	0.772852	0.712272	0.759079	0.791883
306	CHEMBL5652	853	0.702476	0.726231	0.717949	0.734975	0.678582	0.75129	0.688882	0.68004		306	CHEMBL5652	853	0.698423	0.680681	0.697885	0.70139	0.737717	0.636361	0.712656	0.72407
307	CHEMBL213	857	0.598328	0.601744	0.623192	0.605185	0.583499	0.649385	0.596253	0.578114		307	CHEMBL213	857	0.784102	0.789763	0.771789	0.788975	0.803467	0.744906	0.786685	0.802161
308	CHEMBL1867	857	0.627193	0.644672	0.701086	0.682739	0.635217	0.703035	0.634124	0.612754		308	CHEMBL1867	857	0.762795	0.756202	0.703016	0.721969	0.768268	0.690568	0.772007	0.786773
309	CHEMBL1801	861	0.500352	0.486502	0.561119	0.519208	0.455522	0.521723	0.457041	0.438301		309	CHEMBL1801	861	0.778412	0.787903	0.692969	0.770688	0.811638	0.734738	0.802565	0.823707
310	CHEMBL2434	861	0.593155	0.591294	0.613004	0.601224	0.543584	0.642329	0.579016	0.563055		310	CHEMBL2434	861	0.811876	0.814388	0.795449	0.809453	0.847647	0.770865	0.818184	0.830959
311	CHEMBL2431	865	0.587064	0.539569	0.643463	0.567241	0.553366	0.635929	0.562783	0.549222		311	CHEMBL2431	865	0.816229	0.848908	0.750756	0.824617	0.83105	0.770913	0.833716	0.849401
312	CHEMBL1946	877	0.63735	0.666625	0.634326	0.654599	0.574454	0.718759	0.640356	0.603429		312	CHEMBL1946	877	0.760601	0.740414	0.76589	0.759486	0.810561	0.682295	0.754142	0.788157
313	CHEMBL4581	892	0.617615	0.629719	0.655613	0.638632	0.580555	0.693543	0.605396	0.582864		313	CHEMBL4581	892	0.753141	0.736607	0.711643	0.755955	0.794262	0.675433	0.771447	0.791303
314	CHEMBL288	894	0.495992	0.541055	0.571515	0.533074	0.47738	0.571493	0.505572	0.477263		314	CHEMBL288	894	0.85248	0.829179	0.814078	0.83007	0.868997	0.795449	0.854304	0.867106
315	CHEMBL2327	897	0.526211	0.533216	0.619753	0.563725	0.529296	0.579429	0.524782	0.509703		315	CHEMBL2327	897	0.849515	0.838119	0.791348	0.83082	0.849625	0.801145	0.847047	0.858997
316	CHEMBL3142	899	0.536055	0.540863	0.579991	0.566003	0.526582	0.581234	0.523182	0.504403		316	CHEMBL3142	899	0.781105	0.773652	0.757156	0.751733	0.786146	0.729347	0.78979	0.802314
317	CHEMBL202	907	0.659454	0.67452	0.733553	0.680184	0.644187	0.798034	0.656466	0.625093		317	CHEMBL202	907	0.753069	0.742148	0.700748	0.738787	0.765302	0.63276	0.75408	0.781641
318	CHEMBL2820	922	0.652163	0.658428	0.690797	0.639688	0.617199	0.741585	0.643857	0.628679		318	CHEMBL2820	922	0.73473	0.73263	0.713104	0.752947	0.765321	0.648949	0.74886	0.758565
319	CHEMBL3729	925	0.577937	0.628918	0.711772	0.628718	0.581832	0.688856	0.630007	0.588716		319	CHEMBL3729	925	0.789694	0.752191	0.715848	0.747272	0.78412	0.681299	0.747411	0.786057
320	CHEMBL6136	940	0.486506	0.495622	0.536953	0.497442	0.473572	0.544447	0.476867	0.45524		320	CHEMBL6136	940	0.853631	0.847792	0.823793	0.847787	0.862401	0.822318	0.860931	0.871453
321	CHEMBL2047	940	0.652754	0.670715	0.708953	0.681569	0.643699	0.710596	0.638801	0.625864		321	CHEMBL2047	940	0.756544	0.746284	0.706101	0.743501	0.76459	0.701369	0.765878	0.780418
322	CHEMBL5393	945	0.551329	0.587123	0.606674	0.598453	0.556624	0.622136	0.54808	0.541847		322	CHEMBL5393	945	0.821508	0.801559	0.790618	0.788785	0.8166	0.766462	0.827869	0.837323
323	CHEMBL2001	947	0.485676	0.509865	0.545519	0.525747	0.473914	0.556755	0.492545	0.484724		323	CHEMBL2001	947	0.874091	0.861496	0.835119	0.854872	0.880467	0.829083	0.870716	0.879657
324	CHEMBL1898	948	0.639232	0.651646	0.702552	0.643187	0.593972	0.704412	0.62202	0.600141		324	CHEMBL1898	948	0.780386	0.772833	0.730589	0.764265	0.806905	0.706263	0.789253	0.809325
325	CHEMBL3473	951	0.491384	0.49881	0.47853	0.502723	0.46115	0.538968	0.463443	0.440917		325	CHEMBL3473	951	0.872514	0.864025	0.882201	0.870924	0.890231	0.836599	0.884144	0.89683
326	CHEMBL4142	966	0.604881	0.607419	0.656708	0.611916	0.556919	0.665261	0.612622	0.593254		326	CHEMBL4142	966	0.77949	0.765688	0.74027	0.744204	0.804167	0.705256	0.785395	0.809412
327	CHEMBL3979	967	0.591127	0.57851	0.597191	0.588405	0.54384	0.641491	0.575923	0.544012		327	CHEMBL3979	967	0.808999	0.817869	0.811917	0.810469	0.838692	0.77642	0.820751	0.837672
328	CHEMBL4158	968	0.623228	0.66714	0.670691	0.652122	0.592072	0.715484	0.640488	0.620117		328	CHEMBL4158	968	0.799409	0.75671	0.750754	0.763359	0.819752	0.710515	0.791508	0.809689
329	CHEMBL4625	972	0.497123	0.507226	0.540448	0.468632	0.444154	0.545371	0.49256	0.469252		329	CHEMBL4625	972	0.856656	0.851817	0.843707	0.879743	0.889429	0.836928	0.865654	0.875512
330	CHEMBL1908	973	0.61576	0.637228	0.634346	0.647199	0.587676	0.708599	0.6248	0.600438		330	CHEMBL1908	973	0.795466	0.776685	0.798256	0.781523	0.823245	0.727149	0.793656	0.812935
331	CHEMBL4561	974	0.725976	0.759785	0.78841	0.790862	0.712581	0.829594	0.730323	0.699997		331	CHEMBL4561	974	0.696766	0.661577	0.627437	0.637663	0.71014	0.601319	0.697542	0.722502
332	CHEMBL2337	974	0.685175	0.721222	0.695797	0.693772	0.616188	0.7609	0.69546	0.681146		332	CHEMBL2337	974	0.728434	0.694305	0.715912	0.719477	0.790605	0.642009	0.71561	0.73978
333	CHEMBL308	979	0.672357	0.69868	0.731847	0.729802	0.658762	0.720058	0.673282	0.642903		333	CHEMBL308	979	0.741325	0.719856	0.691475	0.704051	0.757365	0.69729	0.742315	0.768161
334	CHEMBL1991	986	0.545202	0.542889	0.611504	0.599843	0.546309	0.602339	0.541981	0.52346		334	CHEMBL1991	986	0.839204	0.843549	0.797206	0.801198	0.836051	0.798516	0.841738	0.857747
335	CHEMBL1945	991	0.625579	0.676554	0.637283	0.625095	0.577102	0.751783	0.63312	0.59406		335	CHEMBL1945	991	0.780218	0.741826	0.780195	0.780068	0.811956	0.667467	0.769968	0.802244
336	CHEMBL3820	999	0.692783	0.727991	0.712932	0.722484	0.665564	0.772844	0.700097	0.688481		336	CHEMBL3820	999	0.734923	0.70787	0.721176	0.716362	0.768018	0.639729	0.734263	0.757448
337	CHEMBL1821	1007	0.659498	0.658385	0.69842	0.671075	0.643334	0.760715	0.67307	0.641721		337	CHEMBL1821	1007	0.717602	0.724181	0.693585	0.698453	0.724837	0.615828	0.700712	0.736666
338	CHEMBL331	1007	0.578544	0.634649	0.625133	0.610791	0.598867	0.657508	0.593051	0.583618		338	CHEMBL331	1007	0.783484	0.743045	0.748179	0.768959	0.778672	0.716198	0.779602	0.785266
339	CHEMBL3880	1012	0.55671	0.591031	0.667824	0.590371	0.566678	0.625345	0.577276	0.559453		339	CHEMBL3880	1012	0.817191	0.784878	0.745022	0.794173	0.813592	0.754538	0.808352	0.825614
340	CHEMBL4657	1019	0.491962	0.509846	0.540204	0.525898	0.482979	0.594905	0.469268	0.450795		340	CHEMBL4657	1019	0.807196	0.816594	0.79544	0.795394	0.827511	0.7477	0.824932	0.842004
341	CHEMBL3568	1024	0.720122	0.734412	0.668938	0.674377	0.63639	0.734101	0.68518	0.688456		341	CHEMBL3568	1024	0.725453	0.709689	0.754367	0.763008	0.787629	0.702845	0.757132	0.759746
342	CHEMBL2094128	1025	0.613351	0.645742	0.649219	0.611172	0.582236	0.700894	0.634952	0.609802		342	CHEMBL2094128	1025	0.776112	0.755933	0.764039	0.778893	0.804963	0.703242	0.764311	0.784153
343	CHEMBL1985	1028	0.587731	0.589481	0.65541	0.598546	0.531232	0.626118	0.567965	0.547251		343	CHEMBL1985	1028	0.806363	0.791166	0.782787	0.814812	0.845805	0.776092	0.823166	0.838465
344	CHEMBL3286	1029	0.575976	0.595598	0.651959	0.647043	0.585243	0.648786	0.571917	0.55611		344	CHEMBL3286	1029	0.812253	0.80226	0.76513	0.765794	0.810009	0.755785	0.811103	0.826195
345	CHEMBL2000	1037	0.609922	0.657295	0.69482	0.641222	0.576279	0.75366	0.65789	0.597889		345	CHEMBL2000	1037	0.791448	0.746604	0.728126	0.77599	0.810166	0.655213	0.757773	0.801305
346	CHEMBL4979	1040	0.429677	0.477148	0.462919	0.441435	0.394924	0.499714	0.424894	0.408327		346	CHEMBL4979	1040	0.891291	0.867189	0.872348	0.874014	0.906789	0.852014	0.89384	0.9019
347	CHEMBL3976	1054	0.520215	0.535344	0.52699	0.523996	0.498544	0.606687	0.542238	0.501563		347	CHEMBL3976	1054	0.813481	0.796795	0.795624	0.799277	0.826843	0.733507	0.811913	0.836216
348	CHEMBL6009	1055	0.657399	0.682109	0.6994	0.693984	0.644627	0.7555	0.681575	0.653394		348	CHEMBL6009	1055	0.752655	0.7312	0.708455	0.72166	0.762724	0.678953	0.72646	0.758787
349	CHEMBL299	1059	0.503544	0.537675	0.54395	0.526556	0.471445	0.596771	0.515655	0.485626		349	CHEMBL299	1059	0.853666	0.831152	0.833303	0.83598	0.876542	0.785262	0.8476	0.865665
350	CHEMBL3983	1062	0.56894	0.579811	0.602536	0.597502	0.540697	0.628393	0.564497	0.55348		350	CHEMBL3983	1062	0.788403	0.769496	0.766246	0.780132	0.807877	0.758453	0.799508	0.811637
351	CHEMBL5137	1065	0.596621	0.614109	0.656176	0.625552	0.572341	0.725447	0.623758	0.591791		351	CHEMBL5137	1065	0.812105	0.793395	0.767418	0.788358	0.821593	0.720812	0.802431	0.830768
352	CHEMBL3231	1071	0.727002	0.75969	0.765622	0.729987	0.671565	0.828182	0.736803	0.699142		352	CHEMBL3231	1071	0.690015	0.662882	0.655712	0.672968	0.734733	0.585497	0.679106	0.715696
353	CHEMBL4198	1089	0.695732	0.712923	0.695535	0.624998	0.598255	0.759296	0.710782	0.679707		353	CHEMBL4198	1089	0.734516	0.718233	0.737922	0.79103	0.801987	0.675686	0.72939	0.750195
354	CHEMBL2637	1092	0.510194	0.512932	0.563577	0.539836	0.494571	0.569172	0.498954	0.481882		354	CHEMBL2637	1092	0.852798	0.850117	0.827015	0.843461	0.86502	0.816222	0.861961	0.872508
355	CHEMBL1906	1092	0.475242	0.505325	0.522466	0.498035	0.468368	0.547782	0.485564	0.463355		355	CHEMBL1906	1092	0.854932	0.842189	0.83229	0.84076	0.858289	0.800691	0.846521	0.862288
356	CHEMBL231	1103	0.571061	0.572069	0.579466	0.562561	0.529316	0.634473	0.545725	0.525935		356	CHEMBL231	1103	0.814831	0.824566	0.823136	0.826099	0.85074	0.778761	0.840067	0.853078
357	CHEMBL2334	1123	0.518202	0.502206	0.57098	0.531785	0.498435	0.597171	0.506355	0.477113		357	CHEMBL2334	1123	0.824363	0.831916	0.786816	0.810991	0.831539	0.767828	0.831938	0.854616
358	CHEMBL4361	1133	0.472164	0.50398	0.53072	0.461759	0.433812	0.530383	0.468841	0.455319		358	CHEMBL4361	1133	0.852033	0.833607	0.814	0.863312	0.871181	0.817195	0.859964	0.868526
359	CHEMBL210	1140	0.474458	0.481558	0.480518	0.480247	0.448991	0.544024	0.472439	0.456006		359	CHEMBL210	1140	0.876726	0.877426	0.873191	0.875211	0.892884	0.836527	0.880034	0.888768
360	CHEMBL1983	1141	0.522201	0.532885	0.558676	0.524154	0.471519	0.620654	0.513262	0.498124		360	CHEMBL1983	1141	0.846282	0.838519	0.826981	0.846833	0.876033	0.777352	0.850441	0.862212
361	CHEMBL1907599	1148	0.55384	0.587222	0.599974	0.58377	0.542478	0.643094	0.55478	0.535877		361	CHEMBL1907599	1148	0.840011	0.814246	0.808041	0.822667	0.844292	0.777964	0.838671	0.852273
362	CHEMBL2487	1163	0.498198	0.491943	0.482821	0.466072	0.430095	0.53169	0.442712	0.439438		362	CHEMBL2487	1163	0.866914	0.871284	0.87499	0.888195	0.902951	0.843039	0.895746	0.899744
363	CHEMBL1913	1173	0.588182	0.600137	0.642167	0.637017	0.587507	0.674605	0.59264	0.568525		363	CHEMBL1913	1173	0.81457	0.807174	0.780491	0.780135	0.819258	0.753269	0.815962	0.832528
364	CHEMBL3759	1174	0.677805	0.704585	0.732148	0.714343	0.623115	0.756709	0.683394	0.639318		364	CHEMBL3759	1174	0.743485	0.722526	0.691129	0.706664	0.775762	0.664735	0.740663	0.778743
365	CHEMBL1907600	1177	0.695762	0.744075	0.76795	0.798646	0.707938	0.816202	0.706151	0.686647		365	CHEMBL1907600	1177	0.735016	0.684242	0.672257	0.65752	0.719447	0.617785	0.725308	0.75337
366	CHEMBL1936	1178	0.773025	0.798437	0.842956	0.802855	0.772366	0.868176	0.778843	0.754839		366	CHEMBL1936	1178	0.638035	0.622433	0.553833	0.610851	0.644653	0.515108	0.630133	0.665263
367	CHEMBL1907601	1182	0.429271	0.445679	0.474559	0.448152	0.417053	0.494596	0.424832	0.402816		367	CHEMBL1907601	1182	0.901146	0.891802	0.878736	0.88951	0.906547	0.866889	0.903712	0.913774
368	CHEMBL2056	1197	0.637386	0.658728	0.690673	0.64554	0.601364	0.678653	0.619937	0.601252		368	CHEMBL2056	1197	0.760935	0.753747	0.732911	0.763987	0.801413	0.737364	0.776882	0.791257
369	CHEMBL4588	1198	0.976741	0.507804	0.544039	0.510451	0.470485	0.558155	0.480792	0.458654		369	CHEMBL4588	1198	0.383865	0.851817	0.824748	0.844424	0.872454	0.820821	0.86721	0.879005
370	CHEMBL2525	1204	0.54347	0.587386	0.547545	0.593171	0.502969	0.650059	0.551606	0.530096		370	CHEMBL2525	1204	0.820482	0.798472	0.818524	0.80924	0.85034	0.749822	0.822986	0.835223
371	CHEMBL4072	1208	0.608254	0.655854	0.668364	0.698648	0.623015	0.745014	0.64859	0.595883		371	CHEMBL4072	1208	0.78134	0.741822	0.729623	0.718176	0.784872	0.675411	0.757011	0.797509
372	CHEMBL1855	1212	0.599898	0.630264	0.652853	0.635831	0.564111	0.684938	0.610717	0.585041		372	CHEMBL1855	1212	0.78342	0.767314	0.75024	0.76436	0.811753	0.712344	0.777539	0.797967
373	CHEMBL4616	1219	0.691387	0.707074	0.7307	0.698447	0.652287	0.759508	0.702635	0.669769		373	CHEMBL4616	1219	0.705358	0.688643	0.678839	0.709546	0.742192	0.639449	0.712086	0.732096
374	CHEMBL4441	1219	0.566608	0.563693	0.563826	0.57542	0.515761	0.604529	0.537814	0.531315		374	CHEMBL4441	1219	0.824101	0.823688	0.835638	0.812724	0.859313	0.793507	0.844246	0.850542
375	CHEMBL2695	1219	0.369135	0.399416	0.408562	0.430222	0.3815	0.43281	0.379582	0.364023		375	CHEMBL2695	1219	0.913757	0.89666	0.893184	0.881677	0.908652	0.876833	0.909951	0.917653
376	CHEMBL1844	1223	0.619146	0.641492	0.632785	0.684257	0.601871	0.693342	0.629098	0.607179		376	CHEMBL1844	1223	0.800831	0.778492	0.787057	0.762887	0.808906	0.736113	0.798366	0.814096
377	CHEMBL3572	1226	0.623675	0.618244	0.607014	0.59577	0.587973	0.650781	0.601705	0.592926		377	CHEMBL3572	1226	0.769449	0.77171	0.784868	0.787963	0.805497	0.755611	0.788802	0.796336
378	CHEMBL223	1240	0.648553	0.659749	0.644909	0.647747	0.589297	0.70184	0.63808	0.605918		378	CHEMBL223	1240	0.770806	0.759565	0.774441	0.786304	0.814658	0.72555	0.78676	0.8081
379	CHEMBL2093869	1246	0.585615	0.596114	0.624829	0.611528	0.549595	0.667166	0.565629	0.545148		379	CHEMBL2093869	1246	0.810237	0.797402	0.784404	0.795681	0.830679	0.742208	0.819859	0.836398
380	CHEMBL2111367	1247	0.332907	0.359401	0.367934	0.353104	0.330471	0.37965	0.332824	0.323821		380	CHEMBL2111367	1247	0.943561	0.932956	0.930763	0.938856	0.945677	0.926984	0.942694	0.946328
381	CHEMBL232	1265	0.632484	0.658404	0.663417	0.626424	0.581652	0.700798	0.62621	0.606255		381	CHEMBL232	1265	0.733065	0.713533	0.728656	0.737168	0.777966	0.665254	0.742737	0.760078
382	CHEMBL3553	1269	0.618774	0.634314	0.664545	0.670776	0.602255	0.655013	0.602279	0.591315		382	CHEMBL3553	1269	0.723811	0.707872	0.711247	0.694395	0.747774	0.689396	0.738233	0.752924
383	CHEMBL2276	1274	0.63152	0.626775	0.674361	0.635595	0.61036	0.692152	0.606854	0.596978		383	CHEMBL2276	1274	0.79129	0.7956	0.755928	0.796823	0.805744	0.747442	0.808478	0.818915
384	CHEMBL298	1291	0.529385	0.55542	0.560994	0.585782	0.520322	0.605704	0.544659	0.52387		384	CHEMBL298	1291	0.852387	0.837336	0.831252	0.819483	0.855416	0.802831	0.844029	0.856519
385	CHEMBL1833	1295	0.737726	0.736475	0.77535	0.740278	0.689672	0.802015	0.745293	0.709095		385	CHEMBL1833	1295	0.658174	0.661061	0.634899	0.665356	0.708164	0.58834	0.656107	0.699238
386	CHEMBL5407	1297	0.590942	0.617653	0.589964	0.593541	0.51822	0.647486	0.580622	0.569523		386	CHEMBL5407	1297	0.801485	0.788809	0.810823	0.811387	0.854081	0.768207	0.816848	0.821247
387	CHEMBL1907598	1299	0.671373	0.695234	0.704462	0.72847	0.663542	0.759429	0.668355	0.651222		387	CHEMBL1907598	1299	0.74465	0.729099	0.723345	0.706216	0.760167	0.681097	0.755607	0.763828
388	CHEMBL209	1323	0.426775	0.454089	0.475493	0.454891	0.41338	0.476858	0.428747	0.41003		388	CHEMBL209	1323	0.897471	0.882003	0.872604	0.88173	0.902127	0.868133	0.897035	0.907883
389	CHEMBL208	1335	0.587574	0.591864	0.61688	0.596139	0.553196	0.663231	0.585098	0.558504		389	CHEMBL208	1335	0.808984	0.803516	0.779366	0.796964	0.824195	0.738937	0.811998	0.831951
390	CHEMBL3884	1339	0.493483	0.49605	0.507885	0.519753	0.469705	0.531215	0.483865	0.461961		390	CHEMBL3884	1339	0.868321	0.866227	0.861564	0.855301	0.88194	0.850045	0.876395	0.890157
391	CHEMBL252	1341	0.586428	0.61839	0.631405	0.624359	0.580802	0.661921	0.576759	0.560051		391	CHEMBL252	1341	0.809444	0.784294	0.777094	0.781446	0.817841	0.743888	0.816571	0.831342
392	CHEMBL221	1353	0.772078	0.801583	0.829914	0.820398	0.757936	0.882139	0.785383	0.767652		392	CHEMBL221	1353	0.668471	0.619732	0.610267	0.611206	0.679502	0.521952	0.645793	0.672966
393	CHEMBL4685	1380	0.560353	0.551475	0.589514	0.574201	0.527465	0.617639	0.550625	0.519189		393	CHEMBL4685	1380	0.827487	0.83372	0.814747	0.819081	0.849779	0.78799	0.837006	0.858402
394	CHEMBL2722	1394	0.691368	0.700225	0.677239	0.664276	0.629736	0.761839	0.679214	0.659013		394	CHEMBL2722	1394	0.691747	0.677718	0.712107	0.718738	0.749309	0.611965	0.703837	0.728229
395	CHEMBL2581	1411	0.59232	0.615212	0.648332	0.606947	0.564707	0.686885	0.614269	0.576159		395	CHEMBL2581	1411	0.807735	0.804482	0.782896	0.808507	0.833675	0.748899	0.795574	0.825153
396	CHEMBL1937	1422	0.670942	0.694678	0.700483	0.722188	0.636051	0.792033	0.681044	0.634551		396	CHEMBL1937	1422	0.727716	0.718081	0.70123	0.713494	0.778458	0.612928	0.734422	0.778583
397	CHEMBL1829	1429	0.575283	0.606037	0.593998	0.611051	0.547734	0.680507	0.596764	0.559938		397	CHEMBL1829	1429	0.811615	0.794838	0.809033	0.79351	0.83616	0.721705	0.801269	0.824999
398	CHEMBL2014	1435	0.677913	0.70396	0.684533	0.706385	0.627511	0.749979	0.674129	0.664002		398	CHEMBL2014	1435	0.731337	0.705581	0.729265	0.73118	0.770393	0.65316	0.731566	0.745165
399	CHEMBL275	1447	0.428508	0.446616	0.464174	0.455735	0.398336	0.50348	0.42825	0.399254		399	CHEMBL275	1447	0.893244	0.886587	0.877533	0.880525	0.908068	0.852546	0.892843	0.909019
400	CHEMBL229	1450	0.611895	0.622712	0.649576	0.607231	0.568317	0.702378	0.618369	0.593523		400	CHEMBL229	1450	0.794921	0.787368	0.768724	0.803364	0.82491	0.720982	0.785735	0.803403
401	CHEMBL216	1468	0.60567	0.625711	0.635519	0.600524	0.555618	0.669609	0.587112	0.570207		401	CHEMBL216	1468	0.78074	0.769967	0.762991	0.786513	0.814308	0.730935	0.794365	0.809722
402	CHEMBL5658	1472	0.44408	0.436554	0.483632	0.452522	0.419631	0.499393	0.449519	0.426543		402	CHEMBL5658	1472	0.884229	0.890406	0.856421	0.877406	0.893516	0.851348	0.878645	0.893913
403	CHEMBL211	1485	0.555224	0.562212	0.577665	0.576007	0.524038	0.647529	0.557081	0.52656		403	CHEMBL211	1485	0.829663	0.826202	0.812187	0.815046	0.847242	0.760407	0.824693	0.847983
404	CHEMBL215	1514	0.713937	0.715227	0.730536	0.735329	0.681725	0.760874	0.715843	0.691269		404	CHEMBL215	1514	0.712504	0.704059	0.69465	0.695807	0.737109	0.654246	0.709331	0.732925
405	CHEMBL2243	1521	0.599092	0.630393	0.623134	0.584287	0.532227	0.695574	0.601462	0.571097		405	CHEMBL2243	1521	0.788598	0.766565	0.78758	0.802679	0.841092	0.710764	0.791192	0.81226
406	CHEMBL3706	1551	0.552267	0.557258	0.602634	0.595789	0.548841	0.60789	0.54725	0.524593		406	CHEMBL3706	1551	0.838729	0.840524	0.802231	0.813905	0.837596	0.794466	0.841037	0.858349
407	CHEMBL258	1554	0.630571	0.65676	0.700239	0.649053	0.616345	0.704114	0.63025	0.607054		407	CHEMBL258	1554	0.765798	0.748493	0.710686	0.753963	0.778308	0.703193	0.763153	0.782638
408	CHEMBL4015	1588	0.653337	0.664039	0.675023	0.685323	0.620775	0.699122	0.65926	0.62912		408	CHEMBL4015	1588	0.762278	0.753778	0.743861	0.725217	0.787179	0.710232	0.756545	0.78321
409	CHEMBL3192	1595	0.695813	0.715271	0.775228	0.749934	0.698115	0.781314	0.71962	0.685358		409	CHEMBL3192	1595	0.730793	0.711859	0.667777	0.669413	0.720397	0.626768	0.718718	0.748958
410	CHEMBL4302	1599	0.585687	0.626909	0.638402	0.605676	0.554346	0.679883	0.584997	0.563125		410	CHEMBL4302	1599	0.80145	0.767207	0.770709	0.801346	0.832816	0.728609	0.806234	0.828788
411	CHEMBL4333	1620	0.577708	0.583476	0.578628	0.565341	0.528936	0.642523	0.564008	0.546409		411	CHEMBL4333	1620	0.819634	0.815674	0.817582	0.833765	0.853586	0.770329	0.830619	0.842044
412	CHEMBL301	1621	0.627785	0.636063	0.643164	0.634748	0.587751	0.698375	0.620951	0.59352		412	CHEMBL301	1621	0.785075	0.777054	0.779159	0.782215	0.813292	0.722241	0.789079	0.809415
413	CHEMBL245	1661	0.485197	0.478159	0.478275	0.478685	0.436135	0.523142	0.463617	0.446107		413	CHEMBL245	1661	0.874851	0.879327	0.880058	0.879267	0.899096	0.85348	0.88561	0.894364
414	CHEMBL4247	1667	0.547425	0.546015	0.594697	0.562929	0.52096	0.593315	0.523027	0.506225		414	CHEMBL4247	1667	0.826603	0.822122	0.79897	0.81298	0.840831	0.785565	0.83801	0.849143
415	CHEMBL2185	1679	0.587795	0.592258	0.633719	0.611566	0.580043	0.66703	0.581875	0.57355		415	CHEMBL2185	1679	0.79898	0.799076	0.766239	0.777662	0.803656	0.732247	0.800634	0.808461
416	CHEMBL239	1680	0.694811	0.715972	0.736387	0.722767	0.67573	0.76911	0.706257	0.683654		416	CHEMBL239	1680	0.718608	0.711537	0.681865	0.697305	0.740347	0.651861	0.712731	0.73339
417	CHEMBL1075104	1706	0.599808	0.617892	0.641835	0.635339	0.594261	0.664221	0.60663	0.588679		417	CHEMBL1075104	1706	0.81555	0.794448	0.778926	0.783378	0.81649	0.765451	0.81296	0.826657
418	CHEMBL4860	1709	0.354006	0.363729	0.380512	0.357785	0.32764	0.379108	0.343754	0.328137		418	CHEMBL4860	1709	0.932367	0.931045	0.919654	0.929492	0.942276	0.921032	0.933864	0.941489
419	CHEMBL274	1713	0.525575	0.521449	0.566641	0.520701	0.482516	0.597102	0.514878	0.495104		419	CHEMBL274	1713	0.844967	0.840319	0.80965	0.843808	0.867567	0.787257	0.849366	0.860764
420	CHEMBL1824	1716	0.517573	0.542093	0.586581	0.541401	0.513134	0.592745	0.52264	0.501759		420	CHEMBL1824	1716	0.841102	0.823896	0.800117	0.827062	0.845502	0.788604	0.834365	0.85085
421	CHEMBL3778	1725	0.528987	0.536259	0.564146	0.559752	0.514431	0.592189	0.535933	0.52002		421	CHEMBL3778	1725	0.845732	0.842053	0.822659	0.834203	0.857307	0.816388	0.845396	0.856587
422	CHEMBL3837	1737	0.616161	0.644434	0.648721	0.662414	0.595712	0.710174	0.635099	0.596579		422	CHEMBL3837	1737	0.787083	0.761022	0.764325	0.75142	0.805729	0.706259	0.769327	0.799163
423	CHEMBL1800	1739	0.689303	0.728558	0.700312	0.699631	0.631891	0.761005	0.683211	0.666002		423	CHEMBL1800	1739	0.735133	0.699053	0.731826	0.72877	0.783267	0.670972	0.74236	0.765051
424	CHEMBL268	1792	0.602741	0.60051	0.637061	0.634274	0.574762	0.665637	0.592677	0.569496		424	CHEMBL268	1792	0.796164	0.795787	0.77345	0.772413	0.812999	0.743272	0.800183	0.815776
425	CHEMBL1827	1815	0.452324	0.434025	0.447196	0.445358	0.399436	0.473389	0.429259	0.416869		425	CHEMBL1827	1815	0.891144	0.901512	0.897053	0.896871	0.917011	0.881618	0.903342	0.909932
426	CHEMBL2973	1840	0.666763	0.687268	0.684198	0.672072	0.631827	0.748976	0.65993	0.63876		426	CHEMBL2973	1840	0.750658	0.738942	0.739024	0.742366	0.777791	0.680798	0.759693	0.775113
427	CHEMBL2094108	1874	0.530625	0.54288	0.564689	0.550684	0.501085	0.612949	0.529703	0.500925		427	CHEMBL2094108	1874	0.848961	0.842701	0.834177	0.845447	0.86666	0.793989	0.8478	0.866598
428	CHEMBL1871	1875	0.587612	0.600451	0.598964	0.598289	0.557891	0.650577	0.581197	0.550649		428	CHEMBL1871	1875	0.806714	0.80307	0.79881	0.801936	0.824277	0.761532	0.813931	0.836386
429	CHEMBL255	1877	0.539491	0.560619	0.575668	0.555503	0.520794	0.627909	0.539851	0.525425		429	CHEMBL255	1877	0.833095	0.812986	0.807956	0.820587	0.839866	0.771892	0.834775	0.844473
430	CHEMBL4630	1891	0.632481	0.642692	0.659511	0.649832	0.601733	0.691332	0.618642	0.598592		430	CHEMBL4630	1891	0.781262	0.776274	0.765214	0.768854	0.802769	0.733957	0.792757	0.811524
431	CHEMBL3145	1893	0.543465	0.563507	0.59677	0.574363	0.534833	0.625823	0.559967	0.534652		431	CHEMBL3145	1893	0.8322	0.816461	0.802247	0.810401	0.837765	0.766191	0.819995	0.838793
432	CHEMBL283	1903	0.585038	0.61248	0.632692	0.635023	0.584057	0.648361	0.588667	0.559548		432	CHEMBL283	1903	0.808468	0.790344	0.781378	0.778908	0.81548	0.755333	0.805502	0.825992
433	CHEMBL242	1929	0.645791	0.662803	0.655634	0.649974	0.614382	0.700726	0.646391	0.625696		433	CHEMBL242	1929	0.76474	0.754291	0.765447	0.764093	0.795221	0.716361	0.765132	0.783896
434	CHEMBL2409	1932	0.570482	0.597669	0.566865	0.578633	0.505293	0.641125	0.565269	0.546142		434	CHEMBL2409	1932	0.82512	0.79831	0.831908	0.819846	0.866103	0.763808	0.829748	0.845997
435	CHEMBL3227	1973	0.677039	0.690908	0.705065	0.69746	0.656224	0.761573	0.675761	0.657724		435	CHEMBL3227	1973	0.733609	0.725804	0.716922	0.715438	0.755069	0.657763	0.741025	0.75827
436	CHEMBL259	2051	0.575143	0.590214	0.621309	0.574099	0.533104	0.632974	0.584906	0.564533		436	CHEMBL259	2051	0.806742	0.794302	0.780141	0.806723	0.83642	0.764431	0.801971	0.820053
437	CHEMBL1862	2051	0.484715	0.500849	0.527199	0.49805	0.465412	0.535143	0.479173	0.461225		437	CHEMBL1862	2051	0.875019	0.865867	0.851241	0.867006	0.882685	0.842774	0.876983	0.885608
438	CHEMBL1978	2057	0.612174	0.638176	0.634242	0.619102	0.56851	0.698567	0.629478	0.596564		438	CHEMBL1978	2057	0.771979	0.75403	0.753548	0.764048	0.796429	0.696423	0.759803	0.786745
439	CHEMBL2094135	2087	0.612575	0.612711	0.631492	0.604235	0.571884	0.664621	0.611638	0.594968		439	CHEMBL2094135	2087	0.783981	0.776863	0.76376	0.790308	0.813214	0.745419	0.788833	0.798795
440	CHEMBL1974	2091	0.562355	0.583873	0.597228	0.597642	0.54957	0.626135	0.572098	0.5379		440	CHEMBL1974	2091	0.811439	0.79366	0.785264	0.785783	0.818135	0.759575	0.801805	0.828015
441	CHEMBL2954	2126	0.511144	0.517746	0.533168	0.546047	0.495145	0.570383	0.492418	0.480212		441	CHEMBL2954	2126	0.861744	0.85804	0.850145	0.844775	0.872877	0.820054	0.874633	0.880852
442	CHEMBL5023	2139	0.448341	0.458992	0.428692	0.406124	0.372269	0.463553	0.436419	0.412683		442	CHEMBL5023	2139	0.886771	0.88069	0.901565	0.911446	0.929406	0.878698	0.891701	0.902075
443	CHEMBL4550	2153	0.664163	0.688081	0.679061	0.69311	0.628545	0.750898	0.658036	0.635763		443	CHEMBL4550	2153	0.754781	0.729086	0.746901	0.726294	0.783924	0.669713	0.762103	0.783807
444	CHEMBL2034	2175	0.632974	0.637914	0.654425	0.638229	0.602167	0.702391	0.625343	0.604156		444	CHEMBL2034	2175	0.766025	0.752447	0.743254	0.760693	0.777874	0.699369	0.765995	0.781214
445	CHEMBL248	2239	0.506826	0.51421	0.553482	0.521994	0.48488	0.612718	0.529178	0.498311		445	CHEMBL248	2239	0.865668	0.861196	0.847742	0.860884	0.880097	0.806966	0.858188	0.873563
446	CHEMBL4794	2241	0.589437	0.623425	0.621896	0.614476	0.565691	0.674849	0.597412	0.574301		446	CHEMBL4794	2241	0.790047	0.761963	0.769944	0.774954	0.803698	0.714099	0.781501	0.797653
447	CHEMBL1951	2254	0.657976	0.67919	0.696862	0.659056	0.626978	0.756139	0.657899	0.626751		447	CHEMBL1951	2254	0.704811	0.701087	0.668117	0.716164	0.744896	0.62805	0.724216	0.73897
448	CHEMBL3650	2266	0.503102	0.504623	0.543642	0.538898	0.490923	0.573461	0.501191	0.474308		448	CHEMBL3650	2266	0.855018	0.852419	0.832258	0.830193	0.861292	0.804702	0.856009	0.873377
449	CHEMBL3155	2290	0.629327	0.660616	0.6648	0.649007	0.615331	0.726368	0.635931	0.606495		449	CHEMBL3155	2290	0.788129	0.756078	0.757361	0.765593	0.78931	0.695501	0.781213	0.804943
450	CHEMBL1744525	2315	0.65105	0.653987	0.65961	0.63488	0.595655	0.714193	0.644176	0.628203		450	CHEMBL1744525	2315	0.764154	0.754148	0.764011	0.787225	0.819772	0.719546	0.784455	0.80038
451	CHEMBL249	2325	0.589149	0.594636	0.625239	0.620223	0.574067	0.636274	0.579426	0.559923		451	CHEMBL249	2325	0.817677	0.81038	0.792367	0.795212	0.83017	0.779356	0.825611	0.83926
452	CHEMBL1741186	2327	0.715799	0.736835	0.752825	0.732154	0.678291	0.782288	0.714058	0.698015		452	CHEMBL1741186	2327	0.673231	0.652179	0.633559	0.665686	0.722584	0.604486	0.677835	0.697979
453	CHEMBL4805	2328	0.817599	0.80822	0.760373	0.741064	0.707822	0.840386	0.792294	0.770376		453	CHEMBL4805	2328	0.599085	0.614949	0.68513	0.686913	0.729824	0.571756	0.641718	0.661095
454	CHEMBL3267	2328	0.587908	0.608186	0.647051	0.630842	0.580449	0.681116	0.598641	0.577974		454	CHEMBL3267	2328	0.808106	0.790527	0.763395	0.774135	0.808206	0.729499	0.796393	0.817292
455	CHEMBL1957	2340	0.441641	0.460593	0.462183	0.453303	0.426398	0.482143	0.441193	0.421859		455	CHEMBL1957	2340	0.883067	0.873361	0.87038	0.878643	0.890818	0.858205	0.883994	0.895031
456	CHEMBL219	2366	0.675289	0.722994	0.720726	0.704467	0.662165	0.780176	0.692015	0.658541		456	CHEMBL219	2366	0.747749	0.700329	0.707385	0.708645	0.753674	0.640271	0.73279	0.763839
457	CHEMBL287	2381	0.657188	0.697826	0.666924	0.656969	0.600685	0.739073	0.655796	0.633608		457	CHEMBL287	2381	0.758361	0.724168	0.759537	0.760407	0.80053	0.678078	0.763257	0.781871
458	CHEMBL4523	2388	0.580574	0.599097	0.564701	0.57437	0.51607		0.570395	0.55008		458	CHEMBL4523	2388	0.809523	0.798038	0.825564	0.823277	0.857316		0.820453	0.835175
459	CHEMBL1914	2390	0.542652	0.571147	0.579955	0.545802	0.510452	0.611111	0.540695	0.511541		459	CHEMBL1914	2390	0.816079	0.792357	0.796892	0.814761	0.834918	0.765979	0.815384	0.833606
460	CHEMBL5251	2463	0.627736	0.646669	0.676601	0.643424	0.60173	0.682209	0.620128	0.601899		460	CHEMBL5251	2463	0.781355	0.758401	0.739153	0.760094	0.798535	0.730223	0.780465	0.79505
461	CHEMBL332	2511	0.546242	0.568128	0.574029	0.574924	0.535493	0.621284	0.547455	0.529329		461	CHEMBL332	2511	0.834686	0.820103	0.817117	0.810249	0.84106	0.777628	0.831191	0.845809
462	CHEMBL321	2535	0.525488	0.557628	0.551203	0.543129	0.500057	0.600602	0.522953	0.50246		462	CHEMBL321	2535	0.840657	0.817998	0.827625	0.831664	0.856933	0.786494	0.840337	0.856838
463	CHEMBL262	2539	0.600781	0.602809	0.645957	0.634633	0.587635	0.694069	0.611373	0.572759		463	CHEMBL262	2539	0.795189	0.793722	0.767866	0.773849	0.804571	0.714925	0.786205	0.81686
464	CHEMBL280	2552	0.574637	0.561472	0.572438	0.570441	0.523934	0.616904	0.566733	0.539149		464	CHEMBL280	2552	0.806869	0.810152	0.805458	0.807357	0.8386	0.765686	0.806952	0.829248
465	CHEMBL4722	2619	0.556124	0.576051	0.591925	0.573593	0.556423	0.614036	0.555114	0.531629		465	CHEMBL4722	2619	0.816498	0.804924	0.787198	0.802542	0.820165	0.770056	0.817351	0.83197
466	CHEMBL5071	2643	0.656185	0.679819	0.660392	0.668118	0.601009	0.73508	0.647962	0.623055		466	CHEMBL5071	2643	0.747178	0.721946	0.749409	0.731315	0.793692	0.675258	0.755846	0.780576
467	CHEMBL5113	2695	0.523254	0.541081	0.493596	0.51413	0.473607	0.573519	0.490627	0.477081		467	CHEMBL5113	2695	0.85227	0.845164	0.870524	0.860292	0.87881	0.82227	0.87402	0.882458
468	CHEMBL238	2697	0.591769	0.610166	0.617108	0.601199	0.557609	0.662097	0.593877	0.570486		468	CHEMBL238	2697	0.808524	0.798347	0.794575	0.804585	0.830485	0.752873	0.808547	0.825887
469	CHEMBL2815	2756	0.63563	0.633298	0.635631	0.618884	0.576055	0.707771	0.631146	0.597048		469	CHEMBL2815	2756	0.776538	0.779901	0.786982	0.791086	0.826372	0.722148	0.788285	0.814229
470	CHEMBL3130	2764	0.573248	0.58372	0.594487	0.579429	0.534535	0.620553	0.570728	0.546129		470	CHEMBL3130	2764	0.825795	0.815234	0.812609	0.821038	0.847397	0.789986	0.826794	0.844509
471	CHEMBL206	2790	0.497287	0.506192	0.513881	0.501024	0.463811	0.539525	0.483762	0.462594		471	CHEMBL206	2790	0.864717	0.857448	0.855539	0.865454	0.88333	0.839079	0.872306	0.884274
472	CHEMBL286	2808	0.59231	0.611934	0.628252	0.594528	0.544297	0.673903	0.583832	0.561884		472	CHEMBL286	2808	0.80447	0.784441	0.782907	0.80312	0.835596	0.742932	0.809644	0.826099
473	CHEMBL4792	2880	0.627506	0.642789	0.632512	0.612288	0.576272	0.694192	0.622241	0.6047		473	CHEMBL4792	2880	0.778485	0.762344	0.773231	0.787451	0.816017	0.723469	0.787247	0.80155
474	CHEMBL344	2902	0.739543	0.778952	0.751355	0.742333	0.700549	0.811507	0.735827	0.710939		474	CHEMBL344	2902	0.67445	0.639769	0.665527	0.669108	0.7188	0.582017	0.67964	0.707088
475	CHEMBL4282	2910	0.573402	0.584103	0.608265	0.608251	0.552976	0.654479	0.571767	0.550906		475	CHEMBL4282	2910	0.817012	0.807198	0.795864	0.803837	0.83345	0.749061	0.815687	0.831216
476	CHEMBL235	2919	0.577851	0.599209	0.620734	0.586883	0.545187	0.635024	0.573582	0.549378		476	CHEMBL235	2919	0.822715	0.809359	0.797371	0.814775	0.840056	0.780132	0.823157	0.838862
477	CHEMBL1865	2928	0.548657	0.577061	0.58696	0.579633	0.537151	0.619451	0.547188	0.52773		477	CHEMBL1865	2928	0.840863	0.823754	0.817382	0.821492	0.851087	0.790238	0.842627	0.856216
478	CHEMBL225	2942	0.668498	0.688088	0.695505	0.709268	0.643443	0.756187	0.661943	0.647803		478	CHEMBL225	2942	0.729157	0.712202	0.714487	0.693878	0.752114	0.637271	0.734878	0.752651
479	CHEMBL4040	2979	0.55576	0.572337	0.546393	0.547975	0.51087	0.611255	0.562219	0.537912		479	CHEMBL4040	2979	0.775489	0.750813	0.791688	0.787411	0.820377	0.732174	0.771432	0.7898
480	CHEMBL222	2988	0.632403	0.640722	0.646589	0.657019	0.598307	0.709345	0.633863	0.600403		480	CHEMBL222	2988	0.771747	0.768583	0.766164	0.75751	0.802783	0.704589	0.774977	0.798314
481	CHEMBL267	3017	0.540915	0.555787	0.581536	0.556229	0.512345	0.600527	0.526117	0.505787		481	CHEMBL267	3017	0.840322	0.830538	0.816541	0.83003	0.856175	0.798972	0.849405	0.863025
482	CHEMBL2148	3027	0.544529	0.541023	0.582428	0.575269	0.529318	0.600941	0.537904	0.513168		482	CHEMBL2148	3027	0.816599	0.819798	0.794802	0.788109	0.8264	0.769374	0.820041	0.842877
483	CHEMBL335	3089	0.537328	0.565377	0.586826	0.556712	0.506428	0.621597	0.563315	0.533857		483	CHEMBL335	3089	0.80164	0.789169	0.770803	0.795482	0.827825	0.748611	0.794784	0.82169
484	CHEMBL3105	3093	0.518615	0.545432	0.536949	0.567562	0.511335	0.589111	0.530763	0.51083		484	CHEMBL3105	3093	0.86106	0.842264	0.851808	0.830203	0.867769	0.821061	0.855834	0.869691
485	CHEMBL4829	3151	0.646073	0.675265	0.612362	0.642557	0.577331	0.706843	0.645773	0.62783		485	CHEMBL4829	3151	0.748351	0.716277	0.780444	0.74522	0.808937	0.710733	0.76761	0.792891
486	CHEMBL1163125	3190	0.480886	0.486966	0.499145	0.48089	0.448693	0.538056	0.474773	0.461316		486	CHEMBL1163125	3190	0.875339	0.873953	0.867358	0.880462	0.89371	0.84809	0.882025	0.889569
487	CHEMBL3242	3208	0.630456	0.637346	0.672338	0.657655	0.617032	0.702011	0.641455	0.602921		487	CHEMBL3242	3208	0.728941	0.724619	0.700442	0.705868	0.740886	0.65908	0.717198	0.749247
488	CHEMBL2599	3216	0.562902	0.567279	0.587152	0.586482	0.555434	0.631355	0.553639	0.536483		488	CHEMBL2599	3216	0.833886	0.825825	0.823975	0.818232	0.843109	0.779637	0.837212	0.851703
489	CHEMBL3717	3220	0.566303	0.580788	0.609363	0.591027	0.545299	0.640775	0.556772	0.533274		489	CHEMBL3717	3220	0.821133	0.803155	0.791372	0.796681	0.834794	0.763815	0.828385	0.845447
490	CHEMBL4235	3237	0.597577	0.616281	0.610004	0.605779	0.561503		0.585564	0.570281		490	CHEMBL4235	3237	0.802554	0.789987	0.799099	0.800756	0.826306		0.812585	0.823696
491	CHEMBL3371	3343	0.592985	0.608201	0.582522	0.604638	0.524223	0.646161	0.575216	0.55599		491	CHEMBL3371	3343	0.796963	0.784361	0.81098	0.795868	0.844924	0.750044	0.809878	0.827359
492	CHEMBL333	3351	0.527456	0.529975	0.532447	0.532089	0.482621	0.595889	0.515485	0.489957		492	CHEMBL333	3351	0.839122	0.837872	0.842559	0.841178	0.869976	0.790635	0.847387	0.864173
493	CHEMBL230	3385	0.669199	0.692399	0.692072	0.69589	0.635753	0.756268	0.667662	0.644432		493	CHEMBL230	3385	0.732311	0.708388	0.717794	0.709221	0.765657	0.647083	0.733132	0.75647
494	CHEMBL2039	3434	0.635111	0.662911	0.655637	0.639039	0.592969	0.701307	0.629582	0.597861		494	CHEMBL2039	3434	0.763843	0.740919	0.747423	0.762009	0.792779	0.708079	0.763636	0.788834
495	CHEMBL264	3479	0.566305	0.597117	0.572375	0.579854	0.52814	0.651748	0.570215	0.551419		495	CHEMBL264	3479	0.81488	0.791392	0.816383	0.804815	0.84058	0.750023	0.814577	0.829505
496	CHEMBL236	3592	0.510269	0.53079	0.542191	0.536498	0.502657	0.585738	0.513358	0.484926		496	CHEMBL236	3592	0.858395	0.844485	0.841646	0.842653	0.86313	0.808999	0.858279	0.875263
497	CHEMBL237	3760	0.547613	0.556539	0.565809	0.547696	0.513072	0.597462	0.541903	0.523093		497	CHEMBL237	3760	0.829104	0.824412	0.818395	0.829343	0.850926	0.786718	0.832008	0.844786
498	CHEMBL5145	3790	0.511982	0.528255	0.532295	0.535233	0.492088	0.58165	0.503825	0.48315		498	CHEMBL5145	3790	0.8608	0.848347	0.850271	0.847456	0.87204	0.813365	0.866359	0.87907
499	CHEMBL2147	3906	0.442827	0.44922	0.424307	0.43302	0.391262	0.482537	0.423154	0.406519		499	CHEMBL2147	3906	0.899505	0.894787	0.909763	0.907023	0.923135	0.880043	0.909332	0.91733
500	CHEMBL260	3923	0.591513	0.605245	0.637067	0.614252	0.575743	0.665329	0.588003	0.569585		500	CHEMBL260	3923	0.80384	0.79344	0.774833	0.787476	0.813602	0.740469	0.807842	0.824012
501	CHEMBL284	3927	0.614468	0.62532	0.640117	0.630599	0.593009	0.69141	0.622054	0.598332		501	CHEMBL284	3927	0.788256	0.777683	0.774119	0.776513	0.808143	0.725027	0.789263	0.805172
502	CHEMBL256	3969	0.547419	0.592342	0.569602	0.579531	0.5295	0.611929	0.53611	0.518455		502	CHEMBL256	3969	0.837574	0.811285	0.826239	0.815474	0.847308	0.791922	0.84703	0.858214
503	CHEMBL218	4022	0.608347	0.622825	0.632565	0.623899	0.577156	0.670845	0.602826	0.583148		503	CHEMBL218	4022	0.783586	0.777415	0.772837	0.777261	0.811985	0.730966	0.788101	0.804047
504	CHEMBL226	4066	0.618946	0.634458	0.647294	0.654391	0.610523	0.706801	0.620134	0.600112		504	CHEMBL226	4066	0.773188	0.755992	0.745477	0.736319	0.778186	0.693986	0.770985	0.789914
505	CHEMBL2842	4074	0.523796	0.527401	0.518353	0.533499	0.475848	0.576603	0.506508	0.487714		505	CHEMBL2842	4074	0.848969	0.846621	0.856369	0.842743	0.87693	0.821074	0.863933	0.876109
506	CHEMBL3594	4181	0.598125	0.631655	0.652945	0.646648	0.604302	0.69023	0.617158	0.587072		506	CHEMBL3594	4181	0.766341	0.728162	0.718564	0.715515	0.754882	0.684363	0.74749	0.781333
507	CHEMBL224	4198	0.595654	0.592399	0.615277	0.60213	0.551281	0.643642	0.587903	0.568246		507	CHEMBL224	4198	0.811437	0.812881	0.795706	0.800789	0.837955	0.76814	0.815778	0.831726
508	CHEMBL2835	4206	0.541459	0.556903	0.540852	0.553163	0.520219	0.584578	0.541259	0.525991		508	CHEMBL2835	4206	0.834177	0.823635	0.837971	0.8291	0.848888	0.807999	0.834253	0.846563
509	CHEMBL251	4257	0.57326	0.593272	0.608886	0.606928	0.566039	0.642246	0.575978	0.552017		509	CHEMBL251	4257	0.815784	0.798259	0.79638	0.789224	0.821683	0.757193	0.812678	0.832033
510	CHEMBL220	4266	0.550679	0.586829	0.590777	0.556132	0.521088	0.633072	0.54807	0.520794		510	CHEMBL220	4266	0.822539	0.796501	0.795466	0.816189	0.839856	0.764181	0.821673	0.842834
511	CHEMBL214	4315	0.608388	0.627764	0.599082	0.603159	0.566744	0.675085	0.603285	0.581812		511	CHEMBL214	4315	0.794419	0.778103	0.802526	0.797765	0.82291	0.735065	0.797814	0.815292
512	CHEMBL228	4361	0.584348	0.590054	0.603361	0.581297	0.545268	0.647885	0.577189	0.555066		512	CHEMBL228	4361	0.815009	0.808452	0.801111	0.816418	0.839775	0.759989	0.817501	0.833992
513	CHEMBL4409	4436	0.572444	0.578286	0.600953	0.600153	0.5408	0.652921	0.571699	0.550552		513	CHEMBL4409	4436	0.817495	0.80754	0.79931	0.791435	0.833025	0.750873	0.816992	0.835522
514	CHEMBL234	4449	0.56834	0.579445	0.587974	0.590133	0.535226	0.631539	0.565229	0.543973		514	CHEMBL234	4449	0.826772	0.817439	0.819534	0.815331	0.846639	0.778784	0.829541	0.844053
515	CHEMBL325	4471	0.554117	0.575373	0.5726	0.582888	0.517609	0.639197	0.552546	0.531627		515	CHEMBL325	4471	0.83543	0.820205	0.823897	0.816155	0.856914	0.772484	0.840708	0.856164
516	CHEMBL233	4501	0.561111	0.578227	0.576316	0.569106	0.523184	0.627005	0.561127	0.53591		516	CHEMBL233	4501	0.832347	0.821242	0.82518	0.82932	0.855821	0.785112	0.832634	0.848397
517	CHEMBL204	4730	0.523012	0.537562	0.555683	0.546569	0.499693	0.602868	0.521764	0.499767		517	CHEMBL204	4730	0.850671	0.842036	0.837008	0.83589	0.861712	0.798174	0.85115	0.863578
518	CHEMBL261	5254	0.605012	0.635419	0.630886	0.654225	0.587704	0.693541	0.606357	0.586874		518	CHEMBL261	5254	0.792034	0.776683	0.77799	0.761707	0.809955	0.725626	0.797734	0.814526
519	CHEMBL2971	5333	0.549193	0.552435	0.582091	0.570992	0.533954	0.597969	0.544154	0.527475		519	CHEMBL2971	5333	0.822129	0.816506	0.803804	0.803249	0.834785	0.773963	0.823685	0.838189
520	CHEMBL4005	5444	0.514967	0.529947	0.530714	0.532153	0.485921	0.581516	0.516287	0.500697		520	CHEMBL4005	5444	0.850867	0.840109	0.839474	0.837909	0.865898	0.806119	0.852842	0.862058
521	CHEMBL253	5465	0.614835	0.632958	0.620838	0.615588	0.572412	0.688606	0.615211	0.590251		521	CHEMBL253	5465	0.79451	0.782488	0.796743	0.796501	0.824804	0.733896	0.796833	0.817465
522	CHEMBL4296	5510	0.588172	0.617515	0.592087	0.593189	0.559599	0.642279	0.582617	0.565079		522	CHEMBL4296	5510	0.810139	0.790199	0.804878	0.805111	0.826652	0.765695	0.815752	0.830867
523	CHEMBL244	5650	0.503247	0.512757	0.504419	0.519046	0.470159	0.562914	0.496715	0.475936		523	CHEMBL244	5650	0.861384	0.853277	0.862854	0.851501	0.87883	0.822562	0.864709	0.877111
524	CHEMBL205	5960	0.561007	0.585481	0.603988	0.6009	0.553375	0.64879	0.569365	0.553014		524	CHEMBL205	5960	0.806969	0.790534	0.782541	0.781726	0.815748	0.737017	0.802882	0.821289
525	CHEMBL203	6349	0.546227	0.558783	0.577998	0.557762	0.51924	0.602442	0.545311	0.520751		525	CHEMBL203	6349	0.837622	0.831782	0.824085	0.833547	0.854554	0.800706	0.840146	0.856727
526	CHEMBL217	6458	0.614034	0.639375	0.639045	0.634608	0.587959	0.702653	0.630856	0.612826		526	CHEMBL217	6458	0.790223	0.772606	0.774712	0.772834	0.807306	0.718484	0.782459	0.802563
527	CHEMBL4822	7378	0.599203	0.59313	0.567937	0.566041	0.533653	0.635918	0.58849	0.555043		527	CHEMBL4822	7378	0.795528	0.800305	0.824334	0.822447	0.844441	0.772905	0.807385	0.833516
528	CHEMBL240	7759	0.667393	0.667921	0.659397	0.657072	0.594527	0.7362	0.672211	0.655785		528	CHEMBL240	7759	0.690215	0.682543	0.708899	0.697574	0.755851	0.626611	0.699835	0.727391
529	CHEMBL279	7890	0.583767	0.595988	0.611531	0.609584	0.576185	0.661044	0.601901	0.578706		529	CHEMBL279	7890	0.813099	0.802422	0.796895	0.79348	0.816748	0.751696	0.798488	0.819122
Average			0.624232	0.642094	0.677614	0.659474	0.596108	0.702277	0.625471	0.598877		Average			0.762907	0.748588	0.716005	0.743693	0.785814	0.693504	0.762488	0.784674

## Sheet: Figure2c-d
	Train Time (s)								Test Time (s)								Peak RAM Consumption (GB)
	MLKR	TR	Ensemble TR	ChemProp	TCNN	TCNN Aug			MLKR	TR	Ensemble TR	ChemProp	TCNN	TCNN Aug			MLKR	TR	Ensemble TR	ChemProp	TCNN	TCNN Aug
	118.356	0.786751	1.36504	10.0565	13.5222	29.0781			0.276654	0.0657699	0.685633	0.173944	5.56818	9.7779			1.67046	0.131313	0.150425	1.90083	2.73074	2.98887
	125.731	0.831391	1.83869	29.1875	34.0318	93.8077			0.413548	0.390844	3.22773	0.280477	7.62411	20.6225			1.66906	0.182308	0.165741	1.97001	3.01879	3.19832
	109.829	0.786356	1.51942	10.7913	26.0662	50.8148			0.26211	0.0761921	0.693083	0.167985	6.49538	13.5385			1.65995	0.133171	0.149712	1.91082	3.00608	3.09791
	129.471	0.938711	4.06957	51.5651	31.0618	92.8732			0.149263	0.552832	4.87203	0.374045	6.11859	17.8072			1.71556	0.187218	0.225658	2.00114	3.02398	3.24327
	86.9909	0.721387	1.49189	29.0878	22.5172	35.7774			0.144672	0.144789	1.41742	0.205015	5.88334	10.1407			1.65245	0.166168	0.139618	1.91113	2.73744	2.86543
	140.31	0.810916	3.43214	25.7819	18.3118	45.1452			0.146625	0.44544	4.9739	0.264281	5.60398	15.3712			1.6723	0.186993	0.153004	1.95411	2.70548	2.85563
	116.596	1.02738	3.8988	28.1623	27.543	79.1278			0.36706	0.762232	4.12016	0.358284	5.43089	17.8959			1.6886	0.159302	0.177368	1.94572	2.90709	3.19737
	87.66	0.681524	1.76467	35.8324	32.5215	74.6716			0.36388	0.211675	1.0373	0.246618	7.51343	20.3079			1.67843	0.140823	0.168266	1.93912	3.39136	3.0479
	148.672	0.98007	6.01166	31.9872	21.9224	62.8208			0.282039	1.22171	12.1315	0.293811	6.49725	15.6903			1.68884	0.165031	0.182266	1.97287	2.71808	2.97041
	105.235	0.682078	1.72033	9.32359	21.8347	33.0277			0.269642	0.00782943	0.118657	0.147664	5.74171	9.15326			1.64895	0.154758	0.161114	1.89281	2.91781	3.00726
	263.601	1.5071	29.7839	93.7439	28.8502	115.747			0.266066	0.893692	25.0044	0.593648	6.90931	18.6704			1.83759	0.355732	0.442036	2.10916	2.71839	3.2535
	231.209	2.05712	22.4797	104.585	40.8327	142.529			0.510893	1.88324	29.9731	0.744803	6.00173	18.3444			1.88065	0.36734	0.495777	2.1999	2.81778	3.27074
	352.648	1.44147	14.8385	82.0916	48.4636	166.993			0.704601	1.43399	31.2566	0.660417	7.14343	23.9152			1.80227	0.317368	0.373295	2.1443	2.81931	3.49958
	115.288	0.817918	2.16284	13.9902	17.2774	61.2229			0.270081	0.380076	6.04894	0.172315	6.07334	9.83145			1.67983	0.141331	0.164204	1.9093	2.99636	3.06097
	114.309	0.711774	2.0589	19.6613	23.2648	53.7394			0.137293	0.218218	3.54622	0.219162	6.06808	14.3982			1.65737	0.172409	0.14735	1.93777	2.69886	2.841
	448.483	5.6446	94.8622	197.61	84.5892	339.934			0.697909	3.74311	40.0322	1.13047	13.7582	43.8256			2.2168	0.645531	0.967907	2.35689	3.15876	4.3744
	323.742	6.86287	54.4354	133.838	45.623	236.76			0.370407	4.69138	31.3839	1.23287	11.0084	36.3369			2.05744	0.52673	0.722767	2.30387	3.03695	4.00856
	180.52	0.966619	5.4108	37.4091	38.0997	65.235			0.21979	0.592729	14.7374	0.456031	6.85708	17.6189			1.72317	0.186977	0.209339	1.99305	2.76145	2.98217
	146.65	0.791819	2.30457	47.0182	37.5048	114.325			0.252252	0.302654	4.45379	0.373148	8.76673	29.5234			1.67234	0.155575	0.1656	1.97554	2.96604	3.21785
	193.178	0.818374	1.96488	18.7086	25.5746	46.0932			0.160431	0.30683	1.9315	0.301723	5.24838	14.6867			1.68232	0.146721	0.146587	1.93082	2.74251	2.84827
	199.281	1.39614	8.40841	65.4931	45.4767	160.236			0.245961	1.76074	11.5674	0.52758	9.53186	28.3381			1.75901	0.278343	0.320744	2.08727	3.06888	3.44125
	905.328	15.1542	126.321	278.947	81.6031	408.3			1.15508	6.19697	83.2973	2.41102	8.80754	35.788			2.9189	1.08245	1.8438	2.77116	2.91546	5.04865
	1114.75	21.0816	167.523	364.968	67.3508	440.604			1.53495	10.0777	115.015	3.12048	10.0754	36.2203			3.47341	1.3965	2.61647	3.04683	2.8783	4.70882
	297.78	2.21002	18.2829	76.0995	48.8138	110.049			0.259265	3.29123	27.3474	0.565057	6.3271	17.0128			1.82156	0.31934	0.405254	2.11663	2.72807	3.23924
	128.475	0.816155	3.63015	39.5135	27.9484	83.5458			0.359676	0.407579	9.86531	0.348018	6.49128	18.244			1.70398	0.196281	0.207821	2.00008	2.67046	2.96866
	139.681	0.795319	2.01283	17.9776	17.6774	37.8224			0.268879	0.215564	2.59687	0.199229	6.04079	13.3264			1.67898	0.140385	0.155624	1.93098	2.92345	3.08751
	117.38	0.786793	1.59294	9.65433	14.4252	19.1371			0.12975	0.0168638	0.156708	0.145617	5.44438	9.78326			1.67141	0.128387	0.160664	1.90359	2.76319	2.77805
	224.715	0.81576	3.15026	20.206	36.1813	84.8803			0.154078	0.702928	4.87848	0.193841	6.2285	17.2112			1.68692	0.170055	0.167416	1.93095	2.96711	3.19674
	200.097	1.23805	4.53824	48.3276	23.3931	78.3374			0.486247	1.15203	6.96319	0.436943	7.08365	16.4022			1.71501	0.242153	0.226601	2.0308	2.70304	2.98495
	178.967	1.90706	11.2026	87.7023	29.2544	110.812			0.503875	1.33153	11.8047	0.802332	7.09234	17.6395			1.81368	0.349171	0.372189	2.08919	2.66347	3.25107
	159.283	0.971198	9.933	56.9843	31.7228	93.8255			0.376484	0.68859	18.5728	0.473742	6.24952	18.9647			1.72591	0.261314	0.263065	2.06269	2.71535	2.98357
	123.044	0.831851	2.60993	22.813	24.0115	77.1391			0.143543	0.343412	3.16035	0.266251	6.09628	17.2158			1.66864	0.181046	0.177616	1.94854	2.95895	3.2485
	649.947	18.5835	114.021	282.501	77.0426	415.997			1.10935	5.07584	69.8758	2.55141	9.23688	41.4322			2.65145	0.956539	1.49261	2.79691	3.15697	5.03689
	153.664	0.808655	2.64403	28.8883	27.407	47.7109			0.26284	0.327257	5.59165	0.426374	6.55299	17.613			1.69733	0.155083	0.194542	1.97542	2.73001	2.83014
	309.323	1.24376	3.92755	46.3273	39.2921	157.194			0.181309	1.02026	9.08726	0.368678	6.25482	29.7474			1.72287	0.218887	0.206604	2.01912	2.98314	3.22721
	305.007	2.45157	25.3694	120.836	44.0949	201.03			0.831294	1.78512	24.1451	0.895387	6.94254	33.0119			1.89779	0.39854	0.498447	2.27131	2.99801	4.44889
	118.003	0.798958	1.2018	10.1291	13.7834	33.7018			0.137524	0.0604377	0.832284	0.154768	5.50824	10.4704			1.67693	0.134804	0.157349	1.90041	2.7216	3.08558
	763.367	9.86575	129.295	234.444	58.4941	330.067			0.88479	4.77539	42.4473	2.12746	7.5605	31.3664			2.59224	0.927475	1.39627	2.62458	3.17306	3.74823
	159.74	1.46556	11.3027	71.5283	51.0229	179.46			0.486398	1.78675	20.1894	0.568645	9.23739	24.9803			1.73832	0.232559	0.264187	2.11109	2.81093	3.4862
	122.539	0.832015	1.96161	32.6125	28.7407	94.9248			0.386756	0.257239	4.50374	0.288243	7.15426	17.0291			1.66898	0.170692	0.176094	1.9642	2.98673	3.21451
	129.345	0.779933	1.68692	15.3945	22.3022	83.1525			0.382085	0.122965	3.56353	0.202824	6.85785	15.067			1.68598	0.168938	0.138279	1.92273	2.73056	2.83589
	103.539	0.789924	3.50241	30.8317	28.3757	75.9274			0.14348	0.329197	9.26275	0.304757	7.59768	21.5698			1.70205	0.159927	0.199951	1.96926	2.99702	3.00317
	739.671	15.4316	142.224	286.863	75.6507	403.993			1.15866	6.21111	67.2923	2.47448	10.4644	39.1131			2.85965	1.06001	1.81684	2.79491	3.62205	5.01104
	100.044	0.942221	1.79794	25.5678	34.1303	45.8191			0.263763	0.649713	5.6172	0.253567	6.75564	14.7358			1.67541	0.149296	0.152649	1.95925	2.72002	2.83574
	159.747	1.94735	8.94361	78.4084	41.0502	220.811			0.261335	1.25088	28.5768	0.509196	7.10223	28.781			1.76819	0.301922	0.338757	2.0736	3.05548	3.48778
	231.968	1.85548	16.8956	81.8087	35.227	137.655			0.271167	2.16618	18.1924	0.628748	7.73261	23.8342			1.80813	0.333092	0.400517	2.13452	2.77706	3.46526
	95.8402	0.784478	1.31472	7.18002	11.1518	19.4038			0.133722	0.0766845	0.928644	0.132374	5.40084	6.29338			1.64639	0.156162	0.128212	1.88866	2.73864	2.82901
	128.472	1.40685	4.33174	45.5648	36.8878	139.803			0.140586	1.29617	8.75583	0.323582	7.11851	17.9859			1.71652	0.182941	0.192734	1.99223	2.95944	3.21148
	150.449	0.905305	4.13317	26.2389	29.3864	58.6253			0.309636	0.60224	5.0095	0.262592	6.33151	16.5085			1.68328	0.153957	0.176281	1.95721	2.70098	3.11634
	137.335	0.77743	1.12382	13.0625	17.708	24.9939			0.146952	0.0416954	0.734543	0.246475	5.74041	10.6708			1.67833	0.13485	0.134155	1.91095	2.75053	2.84258
	96.0493	0.801679	1.30047	13.6426	13.7676	31.9497			0.135253	0.0920525	1.07983	0.167455	5.71856	11.1424			1.67487	0.165394	0.135361	1.91505	2.69753	2.85323
	114.066	0.774551	1.308	6.39177	12.9912	19.1019			0.154291	0.0280001	0.0771244	0.135282	5.60649	8.63196			1.65232	0.157837	0.136242	1.89928	2.64934	2.77943
	656.101	9.96481	121.887	281.039	116.508	454.343			1.07981	5.03947	69.0337	2.05024	10.352	57.9518			2.75428	0.986774	1.64266	2.58476	3.64508	5.06433
	1009.9	17.6611	139.049	352.483	116.777	566.25			1.19167	7.85005	98.1888	3.33643	7.60913	40.2812			3.41521	1.36879	2.52131	2.83044	3.16247	4.94672
	503.84	4.13567	62.1715	187.114	48.9287	232.643			0.8433	1.47441	34.9795	1.7996	6.6034	27.1862			2.15417	0.561409	0.848289	2.48513	2.82093	3.76753
	325.245	3.12314	51.2837	152.45	70.2638	308.393			0.659025	2.70855	36.6267	1.19835	9.17786	32.3361			1.99428	0.458607	0.623505	2.27026	3.03769	4.03866
	376.983	3.26017	66.9576	171.867	46.4093	207.676			0.708869	1.17535	50.6025	1.29362	7.95973	26.6159			2.03941	0.483589	0.759876	2.32241	2.7544	3.71785
	247.369	2.51871	41.8317	109.076	45.8043	197.332			0.272461	1.76483	41.357	1.10646	8.78198	32.0527			1.92821	0.41568	0.554066	2.2198	3.0719	3.52113
	131.086	0.49769	1.06701	8.49698	12.3222	24.1162			0.316587	0.115007	1.45875	0.157308	5.50151	9.16408			1.67327	0.132011	0.137825	1.89862	2.66959	2.80009
	203.93	0.921946	10.9211	67.466	38.8459	121.149			0.510093	0.771454	21.3616	0.648338	9.20382	28.2994			1.73085	0.232323	0.268345	2.05083	3.00003	3.49646
	140.918	0.63403	2.55333	30.7386	18.0988	45.4106			0.324022	0.476335	7.81453	0.300511	7.22126	16.0793			1.67823	0.171261	0.176807	1.97446	2.71596	2.99784
	106.379	0.548081	1.27191	15.5492	12.1571	26.4988			0.298335	0.136721	0.29156	0.173804	5.94596	10.9765			1.65012	0.160263	0.146694	1.90853	2.73557	2.86079
	139.34	0.522422	0.875213	11.6426	16.0967	38.8984			0.164054	0.00406981	0.115064	0.167048	6.19354	13.0544			1.65322	0.153435	0.15527	1.90637	3.00561	3.09068
	156.247	2.09759	10.1065	74.9546	35.6087	159.454			0.249108	1.83941	22.5376	0.692047	7.9379	28.2247			1.75885	0.297024	0.333576	2.07266	2.98752	3.47699
	192.367	2.386	29.3413	98.8503	35.8066	126.894			0.523758	1.59111	18.0961	0.819556	5.84827	20.1168			1.81481	0.347286	0.425499	2.12966	2.78083	3.22756
	119.555	0.695279	2.99804	30.0625	27.4149	67.7137			0.143693	1.12319	4.4669	0.277763	6.75657	15.9641			1.7034	0.202282	0.195133	1.96351	2.74192	3.19347
	117.94	0.58669	1.48844	18.0314	16.5039	56.285			0.157563	0.311533	0.218788	0.21375	7.13922	16.4782			1.6596	0.161499	0.175694	1.92658	2.72364	3.08611
	366.605	8.20625	96.4417	170.558	84.5467	318.122			0.637436	5.8897	49.4244	1.20589	10.8969	36.2673			2.20049	0.576244	0.894764	2.41722	3.07747	4.00265
	233.275	2.81659	35.4677	142.639	63.6464	248.721			0.284912	2.26383	29.851	0.995117	8.62081	28.5144			1.97823	0.430393	0.618206	2.33356	3.05519	3.98747
	115.778	0.57552	1.64376	21.4998	19.6909	60.6697			0.339926	0.400931	0.436247	0.234606	5.60502	14.5331			1.67265	0.180531	0.154076	1.93782	2.98251	3.06289
	254.202	2.72534	23.413	104.007	34.5183	155.739			0.545547	2.80054	34.7231	0.77399	8.12551	24.7054			1.88503	0.381023	0.51712	2.20516	2.80012	3.25042
	412.188	7.81838	67.5449	164.936	45.2265	239.629			0.77967	4.51186	43.0541	1.52202	7.06714	31.304			2.17754	0.588959	0.89991	2.40439	2.8228	3.77698
	150.81	0.784939	4.31233	68.1654	37.2033	129.84			0.394379	0.92193	18.5882	0.467836	6.36302	26.459			1.71663	0.216557	0.263866	2.058	3.46766	3.24193
	212.639	1.23066	8.14828	66.9541	44.9917	173.35			0.601754	1.21787	11.5069	0.744964	9.88218	31.1524			1.76929	0.279423	0.317852	2.09611	3.02691	3.90537
	103.848	0.511537	1.07551	10.9507	14.2242	29.8814			0.181488	0.0811687	1.23567	0.149449	5.25872	8.95161			1.66097	0.161491	0.132263	1.90427	2.75166	2.79041
	106.839	0.842862	3.10135	31.0789	20.6744	46.3016			0.134741	0.511831	3.432	0.323835	5.71115	16.0812			1.69101	0.190922	0.200787	1.96849	2.73634	2.94089
	102.657	0.558396	0.734993	6.72872	11.3754	19.7625			0.130705	0.00266361	0.0115976	0.135725	5.76578	8.56221			1.6469	0.153751	0.147038	1.89416	2.61621	2.74506
	166.622	0.852085	12.2011	44.6202	33.2775	110.031			0.513136	0.661092	27.4014	0.500213	7.54534	20.4228			1.7378	0.23204	0.259644	2.01007	2.97332	3.20808
	108.259	0.500853	0.807269	10.3505	12.8374	28.1471			0.151368	0.00275421	0.439471	0.180814	5.60692	9.36633			1.66717	0.124401	0.135368	1.90026	2.72075	3.00426
	127.498	0.566297	1.61513	18.5558	15.9874	42.1077			0.377385	0.397042	2.75424	0.206337	5.989	11.1204			1.67872	0.14278	0.149933	1.92981	2.73721	2.84761
	432.452	8.24881	68.817	231.101	84.0705	403.503			0.690835	4.0336	44.0416	2.16172	10.2122	47.0357			2.37954	0.761612	1.1121	2.63482	3.19474	5.37725
	172.651	1.07593	3.71925	41.1893	30.4732	116.32			0.39407	1.25012	6.34768	0.369802	7.21065	22.1009			1.71246	0.209351	0.233871	2.0026	2.97631	3.2506
	494.223	9.14605	93.7696	202.085	102.08	408.118			0.636388	4.56508	66.6751	1.42653	11.2905	53.4902			2.53003	0.885036	1.31802	2.50646	3.65053	4.95936
	166.747	0.859246	5.66258	62.9291	31.8729	107.106			0.472557	0.665263	9.64381	0.459332	6.46163	18.3234			1.74388	0.233276	0.279461	2.03716	2.96153	3.16265
	138.731	1.2054	6.91029	59.0893	26.2087	86.4096			0.150472	1.21448	20.7903	0.699341	5.91906	20.0494			1.73446	0.238361	0.300903	2.06876	2.74582	2.94771
	108.754	0.600964	1.57345	27.4664	14.8444	39.8302			0.272089	0.272804	2.48748	0.239634	6.21661	14.6605			1.67827	0.144745	0.179325	1.94919	2.68402	2.82837
	277.668	2.98076	19.5694	99.5248	37.5489	146.022			0.395921	4.00913	15.9724	0.723515	6.62885	20.0559			1.87674	0.357166	0.479931	2.1855	3.04372	3.49812
	573.739	5.60113	90.4104	194.978	56.4041	260.953			0.779212	3.6649	50.5745	1.72169	7.2124	26.2241			2.3048	0.678192	1.04906	2.49988	2.81335	3.7759
	134.07	0.606766	1.60932	20.3603	16.5911	51.875			0.426373	0.354768	4.0113	0.222481	6.20066	19.1411			1.68721	0.174545	0.162094	1.93314	2.72152	3.09159
	220.089	2.1316	17.9999	97.396	35.8729	137.617			0.518021	1.44677	21.9485	0.727241	6.95705	22.3755			1.8571	0.338375	0.410145	2.19117	2.83293	3.23696
	97.1068	0.505628	0.884584	16.3315	19.4669	74.9737			0.140589	0.14314	0.611044	0.200119	5.75082	13.2046			1.67142	0.145855	0.144871	1.92701	2.95113	3.07868
	107.504	0.513098	1.63756	16.1024	16.3351	60.5115			0.203791	0.117551	2.53727	0.202162	6.12306	13.8789			1.66206	0.144314	0.140205	1.91999	2.73407	2.83831
	140.852	1.06119	7.36187	61.0476	54.0573	173.238			0.425264	0.924082	17.1871	0.677717	7.84993	28.2763			1.7299	0.233955	0.267384	2.07468	2.95162	3.91459
	219.558	1.59747	21.6595	74.1311	48.7985	191.128			0.552075	1.25073	19.9497	0.745149	7.92346	28.9578			1.834	0.358398	0.416489	2.1017	3.02817	3.92734
	142.752	0.585476	2.37009	28.7982	37.2365	158.149			0.308107	0.527004	6.66922	0.289487	7.58479	17.3513			1.70651	0.174129	0.203762	1.96201	2.9709	3.65384
	122.173	0.537186	1.10115	18.5789	14.5676	37.0011			0.24709	0.184835	1.94034	0.219281	5.79792	12.1024			1.66095	0.137444	0.137131	1.91314	2.7346	2.85001
	167.783	0.913085	5.18477	50.5166	33.5064	100.137			0.153214	0.911495	12.1749	0.441402	7.96818	19.5292			1.75011	0.245304	0.258266	2.03415	2.70734	3.2353
	230.01	2.3624	20.3023	114.036	36.6032	137.646			0.514295	1.9115	29.1149	0.680986	7.85715	26.2298			1.84631	0.335476	0.429291	2.162	2.80533	3.94938
	559.739	9.33666	91.5084	242.722	54.7251	318.983			0.893164	4.65031	56.0982	1.64899	7.9746	33.2913			2.55541	0.875149	1.32852	2.64547	2.95843	4.03596
	416.724	9.10708	65.8395	178.52	69.1301	285.127			0.530847	5.41659	45.6907	1.65	9.21179	41.2287			2.26059	0.652245	0.988831	2.43879	3.02996	4.0146
	124.275	0.510566	1.0078	14.0567	20.4055	72.242			0.367293	0.120123	1.51592	0.202188	6.1699	20.1663			1.67044	0.162212	0.157993	1.92044	2.9723	3.08888
	479.893	10.2899	102.044	191.662	59.6326	283.127			0.957725	4.46608	44.7254	1.75974	8.09502	29.1651			2.30747	0.697224	1.08703	2.49377	3.02622	4.02564
	206.948	1.46531	10.8161	68.7859	26.2244	92.6639			0.602054	0.66304	3.72247	0.729994	6.83647	19.4254			1.80355	0.301922	0.380993	2.09507	2.7028	3.23462
	134.112	1.09676	6.41151	61.067	29.9855	95.4221			0.139867	1.07089	21.1602	0.678393	7.05838	20.5139			1.73966	0.263332	0.275703	2.07795	2.74274	2.94986
	123.215	0.593226	1.97511	27.2476	18.6982	58.0653			0.311216	0.436809	2.8485	0.275768	6.11142	19.9867			1.69226	0.17099	0.179356	1.95989	2.94159	3.23346
	248.348	2.4757	23.4779	110.019	59.1432	218.449			0.635388	1.99733	32.0064	1.05101	12.7193	31.8634			1.88204	0.380131	0.515217	2.22744	3.05247	3.50683
	141.35	0.76288	3.14285	32.0405	24.5418	91.5789			0.304519	0.798324	7.6963	0.304092	6.83682	18.4078			1.70303	0.202412	0.206951	1.97214	2.984	3.23247
	119.648	0.554773	1.25866	17.0541	16.2122	33.7807			0.170482	0.202329	2.22966	0.19383	5.56264	12.483			1.65948	0.163174	0.152096	1.9238	2.74964	2.80402
	351.917	2.38183	45.5405	124.371	46.9773	175.167			0.569603	2.05019	36.1936	1.19262	7.74939	27.9202			1.94035	0.462337	0.600285	2.28151	2.77071	3.20058
	120.895	0.566894	0.742089	12.2346	14.11	26.3039			0.393216	0.098032	0.475493	0.17413	5.58133	11.1559			1.67343	0.144405	0.13279	1.90182	2.71029	2.78225
	121.47	0.743646	5.25167	32.8047	27.8913	88.088			0.132231	0.562514	10.4295	0.31562	7.69616	20.6787			1.69628	0.181751	0.231571	1.97248	2.95204	3.22371
	137.981	0.717976	2.75002	28.0979	19.5903	47.0477			0.142223	0.541796	6.95137	0.285725	6.45093	16.5353			1.67883	0.166641	0.174999	1.96139	2.7411	2.82449
	64.8924	0.537133	0.793031	7.30844	11.6934	22.1248			0.137619	0.00305581	0.016711	0.153798	5.36733	8.46074			1.6571	0.143929	0.132225	1.89415	2.70375	2.76936
	119.1	0.756682	1.80756	31.7178	19.8904	53.6238			0.488724	0.346531	2.7058	0.358685	6.08449	15.4333			1.66766	0.172932	0.17802	1.95847	2.71411	2.83735
	112.561	0.508302	0.908424	14.7421	13.9724	29.3014			0.13716	0.0765431	1.19375	0.197081	5.63583	11.5742			1.64916	0.136955	0.131783	1.91272	2.74282	2.80857
	184.911	1.76629	8.57473	79.3446	65.048	205.304			0.492321	0.951973	22.7684	0.955436	9.30821	41.0074			1.78201	0.313839	0.348263	2.13584	3.47731	3.491
	363.939	3.19962	38.9428	107.409	51.7831	222.956			0.67314	2.43192	46.4471	0.78481	9.90313	27.1022			2.00721	0.457634	0.619793	2.19754	3.01964	3.94931
	101.984	0.49942	1.43915	8.37306	12.2355	21.7021			0.148003	0.0181243	0.541058	0.141155	5.35721	10.1679			1.6707	0.130295	0.155804	1.89814	2.7001	2.74458
	483.56	8.75546	92.6612	253.509	54.2619	310.113			0.751698	2.68375	68.1751	2.33857	8.40557	31.8432			2.60889	0.929325	1.4179	2.69844	2.94736	3.75895
	132.544	0.824913	3.15776	33.7803	32.5945	125.336			0.385988	0.543665	7.05707	0.317007	7.37557	19.7058			1.71281	0.192444	0.208836	1.98092	2.98431	3.22663
	156.041	0.779335	2.71468	36.7414	23.4501	69.8656			0.479922	0.403244	3.2366	0.349723	7.71291	19.4354			1.6869	0.203953	0.192883	1.99316	2.72406	3.22203
	140.495	1.42238	9.70017	63.7903	25.5637	100.886			0.427474	1.27523	12.2632	0.692796	6.33325	17.8226			1.78395	0.291126	0.337173	2.06872	2.73816	2.98566
	110.98	0.548203	1.16845	10.3945	14.4884	30.381			0.143474	0.0953655	0.617102	0.150871	5.62917	8.46021			1.67225	0.133366	0.165016	1.90362	2.69673	2.74794
	205.066	1.43847	10.1166	79.5625	34.1403	126.35			0.280907	1.33198	19.6469	0.612833	6.53372	21.3881			1.80482	0.325317	0.368301	2.13484	2.83123	3.47282
	141.838	0.508997	0.888423	10.6361	12.4694	29.8824			0.281313	0.0339477	0.478477	0.161593	5.46948	10.0761			1.66718	0.153225	0.14183	1.89975	2.67427	2.7407
	126.72	0.613566	2.20071	40.8904	17.2719	51.9642			0.36899	0.485736	4.65354	0.446222	6.62438	24.4163			1.70219	0.173244	0.178547	1.97876	2.72115	2.98389
	361.411	7.47436	69.5547	179.794	42.5705	249.82			0.748505	4.59844	52.5296	1.56912	8.46616	29.8414			2.18695	0.564255	0.923595	2.4454	2.76419	3.98594
	162.003	1.04642	4.62419	45.4246	41.8025	155.332			0.665639	0.978465	10.477	0.379918	7.36374	18.5698			1.71928	0.21706	0.256145	2.01438	2.93639	3.50842
	263.218	2.68839	24.682	128.806	54.2486	201.026			0.415878	1.32899	22.9979	1.00866	6.52562	22.7834			1.88621	0.382824	0.483665	2.20974	3.04689	3.94964
	123.404	0.522746	1.89602	20.3346	26.9721	90.9525			0.309057	0.179481	2.64626	0.217486	6.57065	19.0553			1.68565	0.159473	0.149376	1.93678	2.7621	3.07961
	119.763	0.53223	1.0217	16.2214	14.9054	37.6493			0.13933	0.156581	1.53656	0.177197	6.16776	10.2666			1.68113	0.14394	0.164959	1.90709	2.7423	2.80851
	145.551	1.13135	4.75608	52.8303	26.744	88.419			0.497529	0.913885	14.6383	0.443928	5.40757	18.5916			1.73959	0.210377	0.244747	2.04373	2.734	3.23666
	175.468	1.26642	7.74941	49.6498	31.5997	110.161			0.15263	1.78217	16.2241	0.557004	9.80566	22.4906			1.74368	0.251926	0.315048	2.02541	2.68155	3.22576
	169.534	0.796995	6.26741	54.1012	30.6773	98.056			0.161796	0.669961	11.7529	0.636864	6.84995	22.9687			1.71407	0.225975	0.220898	2.0563	2.6819	3.23952
	141.787	0.517921	0.748295	9.53801	13.1318	26.7544			0.137721	0.0532789	0.401355	0.151752	5.74052	8.5616			1.64787	0.159428	0.162075	1.89677	2.64772	2.74833
	181.56	0.660792	4.17693	33.9611	21.0488	51.3782			0.309436	0.848027	9.25302	0.311561	5.6183	16.0166			1.7118	0.194347	0.193939	1.98164	2.74971	2.96959
	296.265	7.39541	55.4576	178.646	95.2712	331.738			0.498202	2.98254	34.9083	1.27048	9.81869	49.1296			2.13013	0.549416	0.86821	2.46285	3.18433	4.42165
	97.0441	0.70378	1.36192	12.7851	22.8737	90.5606			0.147338	0.225293	3.98871	0.177307	5.75241	11.6153			1.68102	0.153278	0.13649	1.91348	2.72083	3.09405
	158.569	0.724163	3.30955	34.4382	23.1886	63.9465			0.481512	0.45899	9.21656	0.309869	7.22875	17.1945			1.70049	0.167156	0.188282	1.9887	2.73272	2.92412
	185.12	0.545045	1.059	12.0984	15.8594	38.4477			0.431602	0.225676	0.454902	0.185414	5.71727	12.2146			1.67453	0.136852	0.159492	1.91089	2.71801	2.83432
	249.616	0.54673	1.29571	22.1321	15.8458	67.671			0.425988	0.685988	2.70949	0.342003	5.92634	16.7192			1.69123	0.144833	0.157532	1.93888	2.69803	2.85772
	174.45	0.895881	3.55663	34.9462	23.3061	63.3235			0.279573	0.96646	8.63953	0.290412	6.55356	13.2962			1.72088	0.201771	0.215324	1.97344	2.66283	2.98567
	105.129	0.502489	1.00812	13.7512	13.6021	42.2026			0.272763	0.171976	1.2284	0.188326	5.86736	11.9069			1.6525	0.162212	0.148411	1.91892	2.69548	3.09122
	171.411	0.919913	2.40385	29.9323	27.0346	89.9904			0.403516	1.42853	4.68626	0.287866	7.25365	18.5286			1.70078	0.183125	0.189899	1.96563	2.74755	3.23757
	169.237	0.777912	4.68833	43.976	36.8125	134.044			0.425268	0.524764	8.66782	0.486023	8.31428	22.6681			1.72502	0.187481	0.220421	1.98289	2.9723	3.2041
	284.125	2.4664	36.4058	118.85	32.6	164.346			0.4181	1.94775	30.7576	1.15144	7.25948	22.5241			1.92357	0.456699	0.575527	2.25498	2.80027	3.26088
	121.228	0.910704	2.82582	35.6148	18.3372	52.2389			0.143091	0.433779	7.69003	0.323943	7.05209	16.8914			1.71782	0.175194	0.193005	1.98521	2.71297	2.93951
	99.5826	0.525524	1.82355	13.2421	16.7989	26.5098			0.308381	0.0722377	3.03865	0.165735	6.06847	10.9873			1.65096	0.14019	0.140591	1.91073	2.72039	2.82536
	439.791	5.18024	98.488	194.194	60.3154	293.122			0.493842	1.62262	39.3266	1.83733	8.89018	30.7948			2.19823	0.624805	0.93663	2.51869	3.05716	4.44755
	145.251	0.538493	1.13456	17.4545	21.4809	54.766			0.375121	0.187366	2.00508	0.284556	6.52048	18.9046			1.66884	0.160206	0.146847	1.93729	2.97754	3.09196
	180.002	1.08571	6.17427	67.1489	47.7001	152.465			0.506907	1.19918	9.70192	0.464158	8.68109	20.986			1.74456	0.241291	0.261681	2.05286	2.96733	3.93441
	128.906	0.571896	1.34561	16.4734	16.184	47.3332			0.352739	0.158253	2.61079	0.180984	5.8686	10.4643			1.6915	0.169212	0.170731	1.91433	2.71349	2.85058
	306.421	2.21219	30.196	150.082	65.6764	270.084			0.65066	1.99097	5.17031	1.09612	11.4535	27.9143			1.97637	0.470036	0.629078	2.2571	3.06246	4.01093
	234.306	4.67932	51.925	118.1	82.0149	290.039			0.385406	3.14345	37.5397	1.16123	10.2396	41.0198			2.03215	0.511131	0.760887	2.24009	3.05597	4.46959
	122.653	0.707448	1.12077	18.8718	15.7502	40.8421			0.314156	0.274236	1.72302	0.310442	5.58321	14.5151			1.66393	0.162086	0.143459	1.93116	2.70354	2.8543
	113.246	0.647821	1.82815	31.7925	17.8492	52.5731			0.14501	0.395512	4.20192	0.284803	6.3509	16.4937			1.70352	0.18652	0.184299	1.95523	2.74661	2.86115
	145.152	0.649351	2.1534	26.6808	34.3004	109.976			0.37914	0.378447	6.36781	0.254687	6.51034	15.753			1.67315	0.158798	0.191669	1.95077	2.9603	3.24699
	156.491	0.851869	4.83299	38.0781	22.7489	79.3956			0.4193	0.501093	7.81203	0.315115	7.13621	15.0125			1.70935	0.208698	0.257572	1.98682	2.68982	2.94376
	144.537	0.566706	0.986997	12.695	13.0358	26.3461			0.380565	0.0514967	0.58752	0.171587	5.63445	9.29468			1.67146	0.149162	0.133137	1.90219	2.74989	2.76164
	137.011	0.793121	4.39645	30.5001	21.4239	62.4889			0.336353	0.834427	11.2499	0.427639	6.26946	14.1559			1.7132	0.18034	0.19524	1.97337	2.77158	2.98701
	103.532	0.566862	1.33885	17.358	15.1557	39.4778			0.380001	0.201841	1.08403	0.196992	6.11278	13.6505			1.67175	0.161118	0.169598	1.93092	2.72822	2.84511
	115.824	0.560769	0.877236	10.1529	12.6693	33.1691			0.385818	0.0690048	0.400404	0.2377	5.55327	8.19173			1.67396	0.163433	0.163174	1.90142	2.68802	2.77774
	111.509	0.504107	1.11605	14.9507	12.6435	25.1824			0.310007	0.114142	3.03901	0.185904	5.9872	13.1862			1.66434	0.140224	0.160271	1.92173	2.69236	2.81448
	143.46	0.808715	4.52115	47.9809	35.6083	129.561			0.140443	0.589455	13.5583	0.382236	8.55785	30.9611			1.73146	0.218437	0.237328	2.02862	2.96505	3.64415
	141.896	0.73298	3.4862	27.6807	19.6295	45.1925			0.471554	0.43925	2.44058	0.363095	5.70601	15.5401			1.68083	0.170269	0.18301	1.96172	2.73622	3.17227
	288.139	2.37783	30.066	149.435	39.5056	174.884			0.520758	2.63485	27.7441	0.894126	7.34698	24.2401			1.94075	0.430946	0.573589	2.26908	2.81687	3.47614
	118.905	0.772888	5.04763	27.0585	18.7207	59.1037			0.135339	0.942391	15.0198	0.260659	6.07354	13.373			1.71925	0.186699	0.222439	1.94938	2.70256	2.86045
	115.235	0.581684	3.04804	29.7201	19.1572	42.3565			0.336161	0.380716	7.01785	0.410687	6.13299	13.5935			1.69543	0.193546	0.167542	1.96744	2.74029	2.8399
	190.185	1.2524	6.88852	57.3528	31.4039	110.196			0.482121	0.965009	10.1551	0.477604	6.78689	21.3658			1.75444	0.25399	0.308441	2.05956	2.78299	3.19639
	151.9	0.887976	6.60834	60.8455	31.1514	120.971			0.490384	0.459178	11.6074	0.516129	6.4948	19.277			1.75543	0.236126	0.273922	2.07972	3.01442	3.49878
	79.3624	0.708586	0.835194	10.7214	12.2265	20.373			0.1758	0.0620985	0.450309	0.150962	5.34997	10.6928			1.64483	0.133514	0.153965	1.90195	2.73254	2.75457
	130.08	0.549723	1.62681	32.0695	16.0167	77.6742			0.218873	0.281462	0.58475	0.296705	5.35304	17.3933			1.66668	0.172424	0.181759	1.9594	2.70119	2.8503
	193.095	0.550051	1.09415	15.297	13.6993	43.1591			0.426376	0.138434	1.61351	0.282348	5.90597	16.0714			1.66854	0.139458	0.13858	1.92053	2.66594	2.8618
	131.733	0.529562	1.8776	23.3298	25.8208	92.9061			0.319109	0.347724	2.96014	0.234272	5.76847	18.5647			1.68211	0.140099	0.162365	1.94502	3.00916	3.24123
	188.941	0.909704	7.33716	49.3969	39.1884	166.625			0.49362	0.442542	11.915	0.597452	9.77815	27.0061			1.71835	0.219574	0.255947	2.03192	2.94275	3.48837
	322.698	3.53362	39.3703	161.791	34.7753	170.738			0.482827	3.59547	29.9087	1.2489	5.16875	20.3738			1.96429	0.488235	0.662163	2.30858	2.81671	3.2375
	135.697	0.529572	1.67969	27.8346	32.0266	93.3352			0.173227	0.337975	2.52519	0.25485	7.42042	17.7993			1.66657	0.175949	0.179016	1.96496	2.97948	3.23567
	145.714	0.604266	3.07369	34.9941	35.3035	117.473			0.32241	0.488203	5.72537	0.326364	7.85888	21.1303			1.68326	0.184193	0.180695	1.99393	2.99957	3.23387
	256.916	2.20146	32.8703	80.6927	35.8193	150.97			0.573498	2.26218	34.6869	0.813716	7.84997	19.9139			1.86861	0.375748	0.474045	2.12241	2.78774	3.48131
	146.124	0.693037	2.10161	27.6986	28.3121	106.547			0.145383	0.409277	3.58161	0.275597	7.81043	21.1515			1.70048	0.183529	0.160305	1.96366	3.35143	3.62233
	175.913	1.02246	3.30312	54.5074	29.5715	89.1189			0.500865	0.89422	9.03816	0.394507	7.0687	18.5242			1.70911	0.199413	0.224632	2.0181	2.74576	2.97623
	102.596	0.5293	0.787305	7.84747	15.749	35.9288			0.251643	0.00195026	0.012079	0.144539	5.7678	12.7497			1.66331	0.15707	0.1273	1.89872	2.98457	2.75213
	166.69	1.07967	6.1213	79.8333	34.4501	121.186			0.499915	0.945955	16.9478	0.675717	7.48588	22.3845			1.77295	0.270363	0.287754	2.07666	2.97689	3.46619
	731.886	14.2917	153.842	424.488	176.061	583.838			1.08709	7.61287	84.7379	2.45856	11.7735	68.0163			3.26839	1.27475	2.31268	2.99706	3.55947	5.47071
	127.896	0.529821	1.45352	15.0243	18.8867	45.4347			0.322663	0.247912	1.50265	0.193775	6.64416	14.858			1.68388	0.144337	0.173561	1.91558	2.74684	3.05868
	178.762	1.2087	5.75662	50.7796	28.7046	98.5846			0.426264	1.74727	15.9427	0.399385	7.26815	18.2481			1.73465	0.248726	0.281437	2.0305	2.94613	3.23034
	500.346	5.27664	91.6014	166.125	62.9795	291.436			0.904889	1.86278	52.6395	1.14507	9.30047	28.795			2.26574	0.674175	1.01998	2.38444	3.06233	4.02354
	117.434	0.61761	1.32762	19.2953	17.3458	42.5784			0.15136	0.241726	1.87968	0.213911	5.74734	14.4751			1.65922	0.141582	0.164181	1.9333	2.69735	2.79519
	123.446	0.957568	6.51613	42.9726	20.8102	71.7037			0.142864	1.39411	13.5489	0.356812	6.49508	16.4039			1.72496	0.216675	0.236584	2.00607	2.65984	2.97929
	472.53	9.76524	86.0177	183.6	53.6776	278.823			0.660059	4.41096	50.9053	1.33593	7.24955	27.8389			2.27227	0.662697	0.969555	2.45979	3.0647	3.92775
	454.796	1.54756	27.9285	81.314	57.8413	232.099			0.699235	1.29879	34.6625	0.626858	9.0147	23.5727			1.83793	0.36467	0.455395	2.1292	3.07037	3.5006
	194.034	0.537564	0.788551	9.24928	13.6615	20.9334			0.293536	0.0636327	0.473035	0.149546	5.73996	10.2109			1.6695	0.157543	0.141441	1.8986	2.75004	2.75219
	130.3	0.579143	1.51717	23.2242	16.1421	43.4103			0.135823	0.388721	1.59114	0.258467	6.5851	18.4587			1.66124	0.152107	0.156242	1.95359	2.71875	3.0763
	462.059	4.9574	64.4904	261.39	107.418	369.912			0.635437	1.94915	16.31	1.92003	11.3114	53.2158			2.32021	0.69902	1.06257	2.56932	3.1588	4.94938
	291.595	4.35608	53.7192	138.524	53.7249	235.626			0.502485	2.13635	48.2601	0.958572	6.8116	26.5459			2.09394	0.48632	0.802227	2.29969	2.81671	4.01612
	155.633	0.781422	5.11006	45.0045	27.8017	85.9875			0.528376	0.603147	7.9776	0.385753	5.35348	20.431			1.73285	0.222931	0.225578	2.01581	2.75509	2.96318
	479.226	8.69554	95.0624	247.091	74.5936	357.106			0.928505	4.11055	51.0158	2.17896	8.89248	37.298			2.57815	0.897617	1.37558	2.67373	3.18789	3.9121
	110.149	0.512655	1.00337	11.5398	14.0234	33.2168			0.255269	0.0433643	0.657553	0.165586	5.68776	10.7173			1.6498	0.126106	0.161415	1.90908	2.74417	2.83159
	186.068	1.0688	5.69943	69.6926	24.7505	89.1793			0.532416	0.958318	10.2258	0.468087	6.45629	19.0267			1.72789	0.239082	0.286697	2.05784	2.71252	2.95587
	109.502	0.64645	0.886586	15.5382	14.4335	36.9355			0.271942	0.161304	0.480926	0.200774	5.891	12.2059			1.67492	0.160473	0.13847	1.91538	2.70512	2.86745
	250.239	1.65772	14.6216	89.5845	46.0499	176.094			0.510812	1.39207	2.96358	0.704566	9.07529	25.2908			1.81462	0.373329	0.445019	2.16531	3.06557	3.49637
	238.784	1.85686	17.843	78.0181	48.0109	177.032			0.430477	1.67371	31.0721	0.578985	7.00474	27.7812			1.84935	0.341827	0.415974	2.10735	3.05095	3.93652
	235.407	2.20819	18.8546	126.217	62.1972	315.162			0.266078	1.56197	23.266	0.775038	11.4759	33.4481			1.85427	0.342258	0.448109	2.20761	3.00563	4.0302
	103.344	0.532431	1.27975	17.1851	15.9137	46.866			0.147569	0.216195	1.81108	0.291752	6.76025	13.9758			1.67937	0.163815	0.159657	1.92444	2.9763	2.85245
	105.848	0.55234	0.871593	8.1585	18.4694	41.0937			0.376846	0.0415394	0.442344	0.146415	6.29177	12.0924			1.66843	0.143776	0.132996	1.90455	2.99545	3.09429
	371.38	3.85864	69.1921	142.562	89.3184	290.02			0.695479	2.26816	53.3344	1.33759	8.26999	35.8858			2.00756	0.455162	0.646523	2.33831	3.50069	3.96416
	85.9888	0.57934	0.808441	7.97411	11.6897	18.5277			0.15627	0.00296259	0.0181448	0.149687	5.30614	9.47163			1.65543	0.129799	0.164341	1.89529	2.70678	2.74234
	101.145	0.499799	1.24429	13.2782	14.9692	30.5871			0.142549	0.140121	1.56243	0.176918	6.02303	11.5781			1.67538	0.168217	0.147324	1.91101	2.73104	2.84988
	127.328	0.834904	4.79872	62.7593	34.0154	112.186			0.360981	0.979128	6.63706	0.540037	6.98951	22.101			1.74443	0.22599	0.249512	2.03688	2.96657	3.21811
	137.093	1.15024	3.75305	39.8535	30.9051	96.332			0.374528	1.41869	2.05019	0.433246	7.85739	20.1887			1.73273	0.200226	0.20948	1.99105	3.00139	3.2311
	135.158	0.59015	2.16701	29.3154	34.4484	84.6251			0.141281	0.245499	9.46227	0.396114	5.41158	22.4554			1.68847	0.177402	0.154121	1.97061	3.01423	3.20634
	126.023	0.545187	1.45563	20.5484	16.6891	49.6432			0.148846	0.260759	3.06275	0.33033	5.71134	14.3119			1.6903	0.146713	0.185844	1.943	2.66838	2.84762
	266.518	0.871751	5.37784	64.9255	39.6849	164.576			0.175994	1.0017	14.2665	0.457701	6.7684	27.5376			1.74274	0.245922	0.271591	2.04417	2.98236	3.90234
	117.647	0.691976	1.87319	26.665	18.6324	52.406			0.14202	0.890515	5.07551	0.269102	6.1808	13.4346			1.68879	0.16177	0.199043	1.95717	2.71136	2.85084
	106.929	0.566721	1.16319	21.0218	15.8479	61.6777			0.156944	0.22588	1.31128	0.220655	5.69861	16.0986			1.68429	0.17223	0.175236	1.94027	2.70251	2.84721
	105.765	0.520338	0.711989	9.4193	11.3871	24.5143			0.306496	0.00237823	0.0141459	0.13689	6.06319	10.3067			1.66337	0.148129	0.131802	1.89444	2.67419	2.75124
	182.214	1.32451	13.1692	59.1075	30.5445	100.557			0.4227	1.6094	19.1653	0.469092	7.50772	23.4987			1.76445	0.250999	0.274055	2.06607	2.95316	3.45759
	406.35	6.74739	90.7278	179.933	84.5695	265.394			0.61996	5.54788	46.5634	1.39015	8.64804	30.4203			2.18885	0.589394	0.935757	2.45793	3.04895	4.018
	142.623	0.56193	2.21668	27.9373	28.5434	104.088			0.405371	0.642718	6.54606	0.341242	7.00963	16.5062			1.69071	0.150826	0.18259	1.94666	2.70189	3.23623
	129.753	0.61649	3.42535	27.0156	26.1975	91.6449			0.490788	0.432219	4.79387	0.260173	6.81194	18.9207			1.67996	0.161728	0.182842	1.9554	2.98029	3.20274
	160.699	0.879967	4.47979	53.0766	41.9691	176.974			0.42202	0.643525	5.63587	0.465636	9.32141	34.2908			1.70497	0.224926	0.246147	2.05193	2.94004	3.50728
	146.637	0.894282	3.31886	35.4224	22.1303	63.7136			0.389759	1.37872	9.98965	0.314348	5.30066	14.4637			1.72456	0.182587	0.207314	1.98571	2.75699	2.9459
	185.927	1.9001	7.42862	59.5144	38.2684	130.79			0.496539	1.42349	14.3542	0.499335	8.4466	26.3969			1.76966	0.294384	0.34845	2.065	2.7493	3.91309
	284.09	2.20342	19.2248	97.0337	62.7611	233.593			0.511034	1.71332	21.581	0.741851	11.995	31.3508			1.85114	0.322437	0.425167	2.19202	3.4613	3.49539
	276.377	3.93136	25.7869	99.0329	52.7998	202.804			0.719208	3.63501	14.9186	0.939866	7.58802	25.6831			1.9486	0.457127	0.599407	2.17509	2.99465	3.49146
	126.584	0.500063	0.753385	10.2376	13.9709	29.4582			0.402319	0.0205517	0.160233	0.14681	5.47536	10.0512			1.66203	0.141773	0.149696	1.90262	2.72619	3.0078
	98.1492	0.668373	0.974163	12.0341	18.5486	55.7201			0.14044	0.347012	1.54309	0.170229	5.90623	12.641			1.65046	0.165741	0.141609	1.904	2.9271	3.52399
	123.845	1.00474	5.54216	56.2411	29.2967	92.2041			0.244629	1.30252	11.8537	0.423089	6.28653	21.6944			1.71371	0.211044	0.264622	2.05579	2.70931	3.23724
	96.6815	0.593066	1.27893	23.9431	18.434	42.3247			0.146405	0.836909	3.10378	0.314908	5.82756	13.8819			1.67222	0.150524	0.161098	1.93069	2.75468	2.85513
	130.617	0.869321	5.19776	25.8402	19.8252	55.6235			0.34847	0.604788	8.0675	0.265598	6.25743	15.4914			1.67825	0.169262	0.174267	1.95285	2.68042	3.10599
	91.0768	0.578177	0.723306	11.207	12.962	19.7305			0.141536	0.0458047	0.016645	0.160253	5.31288	10.1207			1.67518	0.15831	0.143898	1.90267	2.69452	2.77133
	155.207	1.62234	11.0312	92.0749	41.2223	139.627			0.151327	1.54847	16.3105	0.927488	6.36691	25.5084			1.81301	0.331013	0.375877	2.17852	3.0584	3.46978
	96.164	0.533204	0.759567	13.9127	13.5051	36.0815			0.220929	0.0513809	0.518932	0.166137	5.90511	11.7757			1.67106	0.161953	0.160675	1.90844	2.71245	3.07562
	111.633	0.536172	0.940799	12.5376	13.9704	28.4603			0.286495	0.081738	0.469015	0.165482	5.72617	11.4323			1.67322	0.130234	0.151764	1.9065	2.72499	2.80183
	217.951	1.88845	18.2418	149.043	79.9193	237.985			0.449556	0.976209	7.18004	0.923382	9.27303	37.441			1.88905	0.371418	0.496117	2.27769	3.04429	4.43729
	299.058	2.64581	27.0063	142.81	53.9357	193.583			0.754795	1.89656	27.5867	0.876144	7.75512	25.6865			1.89997	0.395664	0.50198	2.25714	3.07281	3.91423
	278.372	1.82103	25.1174	103.617	91.2434	394.418			0.520412	1.83464	37.7016	1.03196	10.4368	42.7741			1.88069	0.357803	0.445625	2.21529	3.04608	4.02254
	101.607	0.527918	1.37956	17.5843	16.7936	30.7922			0.378911	0.145303	3.62008	0.206194	5.81969	12.5962			1.65179	0.146156	0.158112	1.91778	2.74362	2.8017
	122.302	0.63025	1.53355	30.5192	18.5816	56.0379			0.14849	0.301757	4.8435	0.255964	6.06257	13.8157			1.69714	0.182827	0.171051	1.95122	2.74625	2.81163
	403.156	7.30578	85.2429	186.049	95.7579	330.804			0.752572	3.85187	53.6524	1.6754	9.9285	36.9498			2.2656	0.663162	0.984856	2.46455	3.19348	3.98353
	58.0065	0.537102	0.795881	9.02063	12.2409	22.45			0.143256	0.00240135	0.0314171	0.15812	5.26125	9.28225			1.6644	0.157307	0.155743	1.89798	2.72643	2.74979
	113.595	0.617691	3.00138	33.5609	18.1609	62.4235			0.143967	0.423458	7.06378	0.317528	5.73849	18.7062			1.70355	0.183044	0.216293	1.97863	2.67733	2.95179
	174.348	0.768466	4.29854	43.7784	23.2324	66.2513			0.504659	0.857951	7.4618	0.51987	6.05987	20.3018			1.72318	0.211933	0.210941	2.01443	2.73921	2.96371
	101.293	0.504742	0.948286	17.2342	15.6771	39.6164			0.151886	0.164654	0.694468	0.202925	5.98602	12.6824			1.65699	0.136379	0.133919	1.91711	2.67635	3.10577
	126.752	1.20903	5.67641	69.0855	40.6101	195.421			0.153105	0.889251	9.08576	0.510638	7.37371	30.8054			1.75611	0.236504	0.293587	2.06137	3.428	3.49134
	199.993	1.12517	8.1226	74.8932	63.7441	276.393			0.49599	1.04408	18.3914	0.608105	8.047	38.532			1.77565	0.283646	0.329742	2.11822	3.05053	3.49262
	154.191	0.584391	2.96136	25.2351	21.9013	67.3993			0.244873	0.461672	6.79653	0.245605	5.9078	13.4005			1.67956	0.160294	0.188931	1.94926	2.73418	3.0309
	85.1306	0.514309	0.887279	11.9956	13.215	26.4109			0.271258	0.0507727	0.680802	0.171891	5.08632	10.7942			1.65516	0.134777	0.131302	1.91381	2.70897	2.79339
	174.211	1.14223	13.3958	57.3141	36.3879	161.388			0.369694	0.836362	19.5664	0.612396	8.20118	24.6097			1.77458	0.277824	0.314663	2.05147	2.9245	3.4996
	130.93	0.810862	3.20556	32.3697	23.3298	70.4339			0.302482	0.793963	7.77235	0.318719	6.64029	15.7977			1.69229	0.197567	0.208305	1.97598	2.68102	3.22469
	122.689	0.597902	1.56647	25.19	19.4693	55.7935			0.284372	0.457422	0.362722	0.255746	6.40488	14.1981			1.69097	0.172497	0.180408	1.95087	2.6754	2.80222
	388.696	4.75235	51.5179	126.076	40.4096	187.818			0.652175	2.76436	31.6949	0.926301	6.62772	25.3707			2.02362	0.485958	0.653027	2.27345	2.80243	3.72936
	133.749	0.787634	3.34024	39.668	41.6953	118.446			0.298347	0.296098	9.63622	0.353896	7.06493	21.6028			1.69765	0.206505	0.217514	2.00441	2.94962	3.19101
	136.062	0.601947	2.93862	36.0992	26.3422	100.992			0.381375	0.644338	3.69089	0.334418	7.39261	22.5188			1.69368	0.177948	0.200966	1.98618	2.92339	3.22733
	111.827	0.628212	1.27607	21.1176	16.5709	47.4664			0.358428	0.185929	0.808545	0.229268	6.29852	14.162			1.68839	0.148323	0.153099	1.94541	2.75078	2.84098
	512.433	10.8162	98.6985	176.776	43.1529	253.718			0.743393	6.96483	55.4784	1.64765	9.25017	28.7809			2.24398	0.624439	0.956573	2.43211	3.06615	4.0174
	214.027	1.51748	9.26291	76.2338	47.5704	146.741			0.624613	1.76836	13.3454	0.804414	8.23494	35.8965			1.78725	0.338184	0.377346	2.11927	3.06314	3.4741
	120.125	0.688393	1.12695	18.0865	19.7123	76.1133			0.146314	0.40606	0.855696	0.218008	6.47568	17.8806			1.65497	0.164505	0.144787	1.92803	2.97398	3.07467
	136.82	0.787284	3.18037	35.1067	24.0625	84.1481			0.259719	0.902299	7.38233	0.318637	5.83922	18.0064			1.68976	0.178562	0.219425	1.97896	2.9604	3.19946
	109.652	0.596497	1.23462	13.8848	15.3798	41.9013			0.265216	0.271504	0.508798	0.194422	5.77064	12.1385			1.6772	0.155071	0.168884	1.91772	2.68552	3.06124
	127.16	0.706511	2.29405	27.5433	33.7294	76.6073			0.136025	0.798328	5.59085	0.298184	8.0585	22.2129			1.68502	0.165024	0.182808	1.9555	3.40969	3.21738
	111.982	0.61358	1.2328	19.7826	14.0584	54.8809			0.152536	0.14902	2.06387	0.215422	6.55869	17.6985			1.67206	0.155632	0.138142	1.93528	2.74321	3.53502
	104.602	0.501539	0.959706	14.7589	18.4825	58.9853			0.268137	0.0766497	0.774907	0.189174	6.17201	12.7884			1.67618	0.130562	0.149734	1.92392	2.99312	3.09632
	177.07	1.08013	6.7122	59.6452	43.3428	107.158			0.407762	0.967831	10.8711	0.668755	7.23773	25.9047			1.75557	0.242596	0.306465	2.06601	3.02773	3.47426
	264.316	2.45447	36.6021	98.5953	48.8653	161.802			0.498175	2.01493	30.8477	0.715652	8.0443	20.8084			1.88366	0.406715	0.505611	2.18064	3.52438	3.49553
	91.5819	0.525824	1.02698	21.4116	17.0824	49.5115			0.317265	0.211838	1.1696	0.222754	5.40165	15.564			1.67845	0.140991	0.152168	1.92928	2.93265	3.10253
	159.471	0.934306	5.65865	48.3447	25.1444	72.3998			0.312885	0.761068	15.9091	0.337187	6.4212	14.7704			1.7092	0.207317	0.247169	1.98257	2.75326	2.97681
	145.854	1.23154	10.2547	65.1837	32.1724	124.27			0.433637	0.960306	13.2802	0.693146	7.45889	20.2744			1.76558	0.27924	0.342468	2.08293	2.99487	3.21767
	88.1807	0.549605	0.882019	13.1999	13.2966	39.1297			0.356128	0.0878034	0.685659	0.179806	5.61561	11.7517			1.66626	0.14381	0.142342	1.91381	2.71571	3.09291
	110.328	0.534232	1.72406	21.3526	26.9195	83.1663			0.129529	0.180125	2.6834	0.221921	7.56025	20.6546			1.68217	0.15868	0.16116	1.94151	2.97057	3.19917
	454.76	2.26126	39.7629	113.1	61.6501	249.551			0.642298	1.77285	49.3806	1.0985	10.3966	32.5039			1.92861	0.436218	0.556492	2.23875	2.85123	4.46417
	196.694	1.58112	13.904	137.286	73.2023	251.676			0.26649	1.36491	10.6223	0.939601	8.87822	46.6173			1.85591	0.325733	0.430107	2.27343	3.52173	3.97693
	360.784	3.86628	46.2302	164.358	41.2292	176.316			0.525443	2.49236	39.5292	0.986421	7.87607	25.1774			2.01292	0.4687	0.646397	2.29701	2.80867	3.77065
	94.058	0.497684	1.09413	13.1927	13.3695	27.9131			0.255598	0.0570357	0.770751	0.159012	5.66145	10.852			1.67487	0.145332	0.162758	1.90967	2.68934	2.84061
	171.308	1.21936	8.45496	51.6393	25.3569	88.3456			0.144826	0.754717	18.0682	0.566604	6.68603	14.8407			1.78188	0.269783	0.303295	2.02717	2.71943	2.99003
	190.69	1.44999	9.24156	90.8973	48.5974	186.672			0.367012	1.07184	19.0573	0.627449	7.49756	24.9234			1.79575	0.288803	0.369991	2.1105	3.0716	3.4984
	116.634	0.70189	2.07435	24.6284	18.9786	55.2599			0.139658	0.365102	5.38399	0.244225	6.3246	15.1666			1.67015	0.156319	0.187458	1.95125	2.71325	2.82723
	177.541	0.875468	5.4638	60.5418	45.2242	153.855			0.17902	0.896044	1.0488	0.431356	9.1258	26.2919			1.71275	0.206017	0.249916	2.0345	2.97558	3.48058
	149.839	0.893788	5.74568	40.2754	22.2219	68.3328			0.14171	0.762044	11.9237	0.337631	5.72976	19.2075			1.7159	0.184517	0.228119	2.0018	2.72947	2.95105
	311.517	0.895965	5.33214	52.4204	30.2972	160.721			0.479779	1.09072	8.8816	0.438246	7.46834	23.69			1.72473	0.190323	0.24004	2.05251	2.98123	3.24475
	375.805	7.8919	131.95	238.023	70.056	618.35			0.538059	5.08442	77.3961	1.76042	8.30838	51.8194			2.28915	0.682323	1.04401	2.489	3.17257	3.98114
	120.45	0.563874	2.00595	22.0001	18.0734	45.3424			0.343672	0.288316	5.0831	0.238974	5.62909	12.2023			1.69589	0.15065	0.176289	1.93881	2.70266	2.85875
	118.783	0.621752	1.50671	20.6765	15.0389	34.7988			0.136521	0.271699	2.1165	0.238626	6.26729	13.6696			1.66085	0.145851	0.155235	1.93923	2.68252	2.84608
	287.019	3.06218	40.785	139.782	31.2306	180.795			0.607371	2.33518	22.7986	1.36337	7.80817	27.3062			1.96725	0.429523	0.641006	2.32994	2.77724	3.75633
	163.838	1.04493	8.26242	45.432	23.9233	80.9658			0.167578	0.832627	19.9978	0.515319	6.92677	15.6624			1.73922	0.219055	0.271225	2.01381	2.73527	2.98907
	123.353	0.546084	1.04163	15.1418	14.8199	32.7184			0.381211	0.145251	0.759066	0.201408	5.85838	13.8618			1.64765	0.135536	0.13485	1.92127	2.74652	2.81606
	209.842	1.14996	5.90272	57.6572	39.1	115.041			0.497138	1.62447	10.231	0.666142	6.95462	29.7217			1.74588	0.229748	0.248722	2.06474	2.97086	3.50428
	148.255	0.56684	1.86398	28.9857	21.4471	54.7718			0.276042	0.78434	3.36643	0.300384	6.2357	18.6783			1.67094	0.1478	0.15604	1.97001	2.75845	3.10379
	157.848	0.851739	4.7821	37.9446	29.1407	79.3009			0.161668	0.957439	11.7512	0.341403	6.69304	17.2443			1.71963	0.205006	0.238625	1.99118	2.97893	3.22094
	99.5921	0.564925	0.86808	9.77796	12.8321	30.0248			0.253711	0.0755148	0.50331	0.163328	5.64312	11.1133			1.6775	0.159855	0.134731	1.90087	2.69062	2.76364
	129.941	0.527251	1.37581	24.3294	22.2014	75.7558			0.319405	0.0862644	1.2246	0.370034	6.27413	24.7763			1.67934	0.145683	0.17067	1.9638	3.00406	3.20776
	97.1358	0.53005	0.974944	12.593	17.3155	56.5915			0.254063	0.0813525	0.390303	0.184255	6.27331	13.5034			1.6478	0.132023	0.165985	1.91092	2.95725	3.08529
	188.677	1.40202	13.1548	121.146	62.969	200.183			0.160958	1.0309	14.7472	1.25104	9.16591	46.0087			1.81472	0.343468	0.407146	2.29026	3.51049	4.00483
	193.958	1.26872	6.40089	71.2863	53.2959	182.12			0.403681	1.6983	2.21467	0.769071	6.33391	38.6522			1.75748	0.27702	0.318245	2.10685	3.07827	3.50686
	285.55	2.93496	45.836	102.21	42.5679	194.833			0.52632	2.12207	51.4382	1.08084	7.38666	22.6939			1.92442	0.434944	0.537476	2.20021	3.04853	3.51088
	91.5857	0.522564	0.80158	8.59688	11.8036	21.0878			0.250405	0.00623178	0.0120659	0.154838	5.48344	9.85662			1.66984	0.140141	0.158775	1.8978	2.72103	2.7665
	110.107	0.567272	1.47688	20.1597	17.3495	51.5726			0.378913	0.718848	1.6238	0.215031	6.33094	12.7859			1.68821	0.170784	0.177887	1.93601	2.73441	3.09857
	155.432	0.600163	2.40892	26.8062	26.3647	58.8871			0.492989	0.49949	7.7278	0.268797	6.26485	13.5208			1.6786	0.161659	0.189041	1.95968	2.7432	2.83962
	100.766	0.55686	0.914292	13.4028	15.444	26.9837			0.3676	0.277268	1.06978	0.180527	6.13666	11.0648			1.67651	0.133396	0.13802	1.90967	2.68991	2.82281
	131.28	0.526196	0.935322	17.112	18.837	49.2887			0.364692	0.111214	0.457386	0.210393	6.6757	17.967			1.67569	0.141685	0.144794	1.92456	2.98244	3.50383
	211.132	1.46226	13.2692	84.1099	37.4821	249.949			0.500203	1.28635	15.7768	0.616349	6.86282	26.2111			1.83998	0.356316	0.428555	2.13553	2.80494	3.4762
	245.966	0.902124	6.14014	46.1438	26.1147	96.5104			0.570338	0.658443	31.4517	0.370595	7.30907	20.017			1.72807	0.236568	0.250595	2.01787	2.67537	3.24118
	101.095	0.539959	0.888273	16.5384	17.9181	45.4264			0.290305	0.0919883	0.944178	0.196053	5.61987	12.7418			1.66716	0.160046	0.136253	1.9191	2.96957	3.0734
	124.016	0.567337	1.81825	22.6568	24.0194	93.4786			0.293277	0.137632	2.85852	0.246903	5.83121	14.1633			1.67607	0.156891	0.138596	1.93284	2.92951	3.07673
	149.804	0.946594	3.73018	46.186	21.1698	54.8817			0.366623	0.758355	6.02207	0.320649	6.51027	17.6236			1.71552	0.207462	0.215679	1.98706	2.6954	2.91406
	253.334	4.62438	39.7341	125.745	33.8405	176.951			0.510916	2.50932	40.3907	1.21616	6.8817	23.6914			1.96867	0.461029	0.622089	2.28571	2.74635	3.48341
	293.976	4.3356	53.6358	186.049	38.2725	218.018			0.287816	1.21329	42.8945	1.08748	8.75735	27.4182			2.02694	0.48978	0.713448	2.36007	3.0286	4.02856
	150.605	0.836969	6.47811	59.7489	23.0491	81.5447			0.200868	0.819969	13.0415	0.577352	6.59504	19.2364			1.70967	0.208328	0.238316	2.02542	2.94437	3.22739
	107.11	0.608768	1.37731	14.6424	16.4776	63.1883			0.140954	0.209128	1.36829	0.177681	6.49181	11.1784			1.68142	0.158733	0.166302	1.91122	2.70459	3.07711
	230.512	0.68169	1.18268	17.5144	15.2844	40.8688			0.17616	0.261777	1.01785	0.219533	6.62112	16.9787			1.67057	0.172897	0.150051	1.92891	2.72725	2.85342
	168.046	0.786462	4.20391	39.3238	20.0816	70.4641			0.383727	0.862449	6.33765	0.366289	5.71021	18.6962			1.69608	0.20966	0.215633	2.00058	2.69642	2.9634
	204.65	1.57072	9.39417	79.1035	30.1781	120.648			0.461519	1.25811	1.91104	0.599765	7.42247	23.0263			1.81232	0.336109	0.399666	2.13008	2.68701	3.463
	189.608	1.42597	21.7252	86.4659	30.0363	244.014			0.484264	1.30987	37.3008	0.735541	8.73871	37.9819			1.83567	0.352837	0.443142	2.15717	3.04271	3.49057
	234.833	1.88979	14.7525	86.1198	36.511	132.233			0.414305	1.29367	22.0232	0.899363	7.55663	25.0357			1.79019	0.33876	0.370735	2.16023	3.05663	3.49324
	114.739	0.535055	1.05213	19.4233	15.9094	69.3262			0.278281	0.170722	2.07652	0.295636	6.26159	15.0202			1.65358	0.143085	0.152187	1.91654	2.97866	3.07619
	108.673	0.898669	2.9812	27.4802	38.105	121.957			0.132996	0.781858	7.55761	0.278471	8.88646	22.1039			1.70573	0.186962	0.210033	1.95435	2.97898	3.23019
	103.161	0.516607	0.813822	11.0073	12.5187	26.6209			0.187487	0.0211759	0.33977	0.159598	5.65121	12.107			1.66082	0.140495	0.132515	1.90585	2.71296	2.73151
	101.993	0.571985	2.32827	19.9543	19.2901	58.7962			0.152239	0.313328	4.33775	0.215214	6.27675	13.6518			1.66226	0.172764	0.164986	1.93224	2.71623	3.08396
	100.736	0.527936	0.854225	10.8537	17.6816	53.2393			0.259434	0.0812802	0.15148	0.150281	5.70597	9.37136			1.67384	0.155876	0.13509	1.90259	2.70998	3.09939
	134.259	0.64208	2.23093	22.3613	27.8878	88.297			0.139801	0.387132	5.58834	0.372148	7.51394	23.7223			1.68218	0.160927	0.172188	1.93987	2.94166	3.21482
	461.252	4.51471	119.258	123.743	35.725	198.543			0.817485	2.83669	32.8592	0.866791	7.92191	25.8092			2.07378	0.470268	0.776756	2.25016	2.78199	3.25549
	305.772	3.09536	53.8074	114.495	49.6501	203.337			0.678911	2.29582	36.489	1.06714	6.70068	23.3059			1.97808	0.438675	0.631359	2.22816	3.07949	3.47223
	98.1939	0.59756	0.783589	11.2845	13.3339	30.4298			0.16889	0.201167	0.454764	0.166718	5.94905	10.9783			1.66637	0.131142	0.157581	1.9076	2.70366	2.75835
	144.039	0.777444	3.59112	41.4222	23.3013	79.2056			0.527479	0.689151	7.96549	0.369056	5.91053	18.699			1.70059	0.187229	0.230263	2.00984	2.70489	2.98233
	336.514	2.86428	40.4471	133.473	33.3073	174.432			0.588636	2.14423	42.1335	1.30561	6.53094	24.4386			1.94571	0.459473	0.598053	2.30972	2.79426	3.23116
	168.717	1.27787	9.64632	68.9744	33.2047	124.883			0.480425	1.62815	17.8096	0.712364	8.47507	21.6156			1.78314	0.27401	0.341297	2.0954	2.77647	3.46744
	104.088	0.534764	0.903712	11.9065	16.6495	36.6669			0.271274	0.148238	1.3313	0.160303	5.59756	11.2287			1.65861	0.142403	0.132698	1.91231	2.75695	2.83152
	79.2345	0.643077	0.809546	9.55387	13.8421	29.8154			0.13085	0.129447	0.345401	0.150953	6.27085	10.8095			1.65912	0.133755	0.141064	1.89405	2.9577	2.74717
	100.948	0.546221	0.863678	11.8065	13.529	28.1644			0.301487	0.118866	0.555074	0.158084	5.64274	10.1081			1.6557	0.133366	0.154652	1.90848	2.71211	2.77583
	189.554	1.3335	14.3968	77.1337	42.2648	152.612			0.396613	1.02795	26.9339	0.490626	7.73248	25.4021			1.78859	0.277374	0.347744	2.07216	2.79061	3.46877
	119.539	0.566317	1.14718	18.3604	13.9748	29.2277			0.269331	0.146034	1.78819	0.194477	5.90283	14.1581			1.67508	0.135345	0.165199	1.9236	2.7051	2.83473
	128.941	0.77507	2.83502	45.3416	21.3262	62.6598			0.282453	0.91478	7.70767	0.322941	6.02642	16.4009			1.71279	0.197502	0.227543	1.98573	2.74553	2.94444
	135.756	0.503519	0.961901	10.8251	17.6334	49.3675			0.302795	0.113056	0.861685	0.16806	5.68853	12.6129			1.67705	0.147633	0.134766	1.9007	2.97855	2.84616
	133.776	1.03654	6.34673	57.0701	22.9255	73.574			0.149246	0.823113	9.67533	0.407785	5.79845	17.8112			1.72416	0.240635	0.249344	2.02022	2.70095	2.96424
	143.9	0.749643	2.36357	22.4129	29.5728	85.4931			0.139907	0.289274	3.02404	0.246975	7.19537	15.4016			1.69332	0.156715	0.189091	1.94191	2.95562	3.18005
	109.548	0.649084	1.19889	23.0476	16.3098	46.3176			0.300991	0.272875	2.49239	0.233916	6.01167	13.5767			1.68468	0.141418	0.166004	1.93274	2.67902	2.83332
	103.988	0.623255	1.85152	21.6236	16.3613	45.5928			0.146127	0.301659	0.481361	0.224949	5.93383	15.0632			1.68595	0.165054	0.153572	1.93912	2.73478	2.80782
	118.641	0.761092	1.76401	22.7815	19.9531	65.7748			0.286497	0.395183	5.78818	0.240954	6.48389	15.1405			1.69669	0.16486	0.165157	1.94931	2.93151	3.04696
	220.944	1.47622	19.7619	79.1346	36.8714	131.814			0.415238	1.46747	31.2263	0.625134	6.63131	22.9517			1.81047	0.363232	0.41608	2.13023	2.79808	3.49247
	117.111	0.607155	1.75702	24.9567	15.1529	44.4992			0.387675	0.404961	4.33004	0.36479	6.26174	14.6984			1.68984	0.160469	0.184769	1.95165	2.65921	2.81185
	391.052	9.83761	113.002	158.589	41.7083	481.176			0.597424	5.63555	59.0089	1.04739	8.69904	38.2692			2.17359	0.59454	0.899887	2.36734	3.04272	3.92764
	214.328	1.99544	14.8645	77.6969	43.5521	195.168			0.522562	0.498064	12.8917	0.83684	6.70906	23.8911			1.84522	0.387188	0.437489	2.11857	2.99952	3.91547
	110.466	0.528999	0.865403	8.00081	11.6357	20.5831			0.388903	0.0525768	0.396926	0.139615	5.7006	9.46417			1.66571	0.130505	0.156136	1.89128	2.79263	2.81005
	349.19	3.93904	52.8087	158.905	44.7517	243.756			0.643931	2.60275	34.279	1.47616	9.07571	29.5323			2.02978	0.500851	0.701054	2.39894	3.48217	4.01235
	154.012	1.20629	9.73958	89.8256	39.9971	265.881			0.255512	1.55097	13.8638	0.614876	9.30348	31.3191			1.78816	0.315468	0.341461	2.10818	2.77354	3.93748
	137.594	0.80107	3.37375	48.9059	39.1521	122.84			0.155449	0.51728	6.16076	0.39085	7.01264	20.2752			1.71878	0.179779	0.191162	2.0352	2.99859	3.49944
	108.188	0.627172	1.04281	13.3941	16.3917	36.7212			0.275083	0.150113	0.975568	0.179267	5.67637	10.9616			1.64872	0.147243	0.151745	1.90541	2.7296	3.10605
	421.45	5.53159	111.937	188.92	51.6886	246.692			0.803244	3.06894	50.294	1.73757	8.63549	31.96			2.22498	0.625111	0.999008	2.48122	2.8212	3.75739
	123.295	0.505761	1.07779	11.4141	13.3808	32.1116			0.255247	0.0598807	2.34981	0.167735	5.63976	11.9459			1.6648	0.150894	0.133629	1.90911	2.72092	2.81684
	201.433	2.2922	21.8003	83.0502	50.9476	156.383			0.262338	2.58576	30.8647	0.883573	6.86369	22.7348			1.84044	0.371868	0.424347	2.14773	3.50554	3.48274
	202.844	1.1714	8.5721	73.4085	39.5533	168.886			0.527099	1.42213	1.73329	0.726845	7.02353	25.8379			1.80711	0.325169	0.364666	2.10907	2.74702	3.19916
	142.745	0.578867	2.40911	23.1517	24.7379	85.9681			0.246516	0.540139	5.18402	0.237532	6.51185	15.3751			1.66518	0.159256	0.168736	1.94459	2.93679	3.62933
	113.154	0.579814	1.08119	19.6963	17.6176	28.4454			0.187078	0.244047	1.71956	0.217315	5.39793	16.2802			1.67165	0.158844	0.145386	1.93619	2.70351	2.83092
	452.68	4.89851	70.0598	210.021	71.633	294.342			0.707863	3.23731	57.9402	1.53686	8.76807	33.221			2.20754	0.604671	0.933697	2.41096	3.02832	3.72979
	169.793	0.548415	2.06401	23.98	22.8425	81.534			0.50273	0.263765	5.16773	0.250551	6.7341	18.678			1.68111	0.150173	0.155224	1.95559	2.98373	3.23605
	219.776	1.83732	13.3009	63.6889	40.9205	148.632			0.520795	2.26111	22.4141	0.728075	8.51868	26.1199			1.77129	0.284199	0.327713	2.07798	2.95248	3.93382
	200.509	2.24101	12.4232	98.0174	46.3722	182.886			0.392622	2.60325	17.2036	0.871827	7.47295	31.3034			1.83097	0.330563	0.419544	2.12856	3.03465	3.92768
	87.0427	0.517134	0.946135	13.9572	13.5565	33.61			0.128004	0.158162	0.102036	0.187862	5.42821	11.6909			1.67723	0.133141	0.145817	1.91904	2.75774	2.83566
	111.718	0.53796	0.827666	12.45	15.2705	41.6058			0.276751	0.0584047	0.381301	0.178683	6.24225	13.56			1.67113	0.162754	0.138859	1.9124	2.688	3.06182
	106.501	0.625765	1.51754	28.5922	18.4639	47.4956			0.282081	0.250047	1.50229	0.268769	5.7064	15.7159			1.68608	0.160862	0.162781	1.94598	2.72321	2.8344
	135.307	0.583799	0.808956	12.9305	18.2324	61.2411			0.355992	0.0564823	0.450739	0.164423	6.55339	13.6477			1.67569	0.134689	0.155411	1.91434	2.95642	3.08111
	168.394	1.10246	5.66169	67.4358	44.7005	162.773			0.555848	0.728158	10.0677	0.627274	6.57895	23.5349			1.7483	0.23214	0.26936	2.05436	2.98289	3.47283
	128.236	0.78504	4.14613	34.6263	20.9222	73.0463			0.147482	0.643767	7.96911	0.319886	6.42757	16.6562			1.70612	0.183701	0.195339	1.98342	2.98461	3.20388
	128.218	0.781277	2.63801	33.2862	31.302	92.385			0.178066	0.559231	5.34868	0.434773	7.1796	20.0359			1.68151	0.165497	0.205021	1.97958	3.00465	3.21225
	109.025	0.493664	0.8624	12.5223	18.4525	63.373			0.128785	0.0561504	0.423604	0.17337	6.51249	12.5009			1.66983	0.142014	0.158798	1.91135	2.99248	3.08815
	108.243	0.550403	0.947356	10.5982	13.3852	28.0868			0.158957	0.112766	0.929919	0.166142	5.55604	11.7324			1.64951	0.149467	0.135208	1.89854	2.67352	2.76977
	177.496	0.54089	0.885137	9.81378	13.1733	29.0077			0.256572	0.0772929	0.0784864	0.152973	5.73342	12.3485			1.66469	0.141964	0.160984	1.90091	2.65931	2.77482
	116.847	0.743911	2.0288	29.9463	21.0958	85.3769			0.325381	0.83517	3.02241	0.272523	5.91215	20.5612			1.66656	0.166027	0.178539	1.95627	3.01619	3.66734
	310.385	1.92786	23.0252	102.474	54.4637	302.724			0.645392	1.65036	26.2409	0.813327	8.92101	35.7622			1.86256	0.333427	0.446632	2.21535	3.04305	3.45469
	145.88	0.99022	5.23557	38.7411	32.6358	107.17			0.382703	0.586711	8.20633	0.325248	6.22639	20.7375			1.73251	0.218182	0.2159	1.99038	2.98608	3.67497
	146.577	1.02294	7.77861	42.5014	30.0324	93.1107			0.233716	0.895306	12.6325	0.478391	7.01252	14.2369			1.7535	0.247864	0.291294	1.99688	3.00811	3.20391
	331.006	3.42529	57.5145	137.37	57.1419	236.528			0.388722	1.08646	29.6732	0.972032	7.46697	22.4856			2.07294	0.452454	0.752319	2.30499	3.02813	3.99302
	125.878	0.61123	1.74254	23.1221	19.481	72.4061			0.142644	0.199752	3.29908	0.240864	7.44976	17.5492			1.68372	0.173843	0.144699	1.94819	2.92997	3.09053
	190.708	1.20615	4.63439	58.4792	27.7473	84.89			0.494883	0.783561	7.67868	0.393735	6.51174	19.1645			1.74475	0.249485	0.259602	2.02322	2.75695	2.948
	306.671	3.14433	43.7654	138.684	39.3853	183.942			0.655328	2.87075	31.0979	1.02774	6.54288	25.7112			1.9925	0.442608	0.628082	2.3327	2.796	3.74294
	195.781	1.195	8.39413	51.7181	33.6346	109.377			0.383955	2.47987	12.4018	0.461419	7.72401	21.1018			1.74928	0.269463	0.302841	2.0302	2.97942	3.21315
	131.025	0.502465	1.01617	14.8084	22.1456	57.202			0.145869	0.112448	0.787775	0.193357	6.82533	15.913			1.67372	0.143253	0.159992	1.92018	2.96258	3.09686
	202.15	1.09981	8.51661	61.6051	26.9334	105.03			0.532969	1.0033	14.2391	0.453373	7.09451	22.0449			1.75875	0.269741	0.298237	2.06566	2.91587	3.20502
	140.041	0.629539	2.13004	25.001	18.1364	51.974			0.204751	0.393125	0.622731	0.238073	6.77871	11.8109			1.67625	0.181046	0.197151	1.94697	2.71384	2.85638
	156.076	1.09303	5.15533	67.9275	46.2093	149.869			0.498867	1.22906	0.979636	0.742254	7.61551	30.8518			1.74134	0.247913	0.299389	2.09885	3.04329	3.92062
	331.429	1.90776	14.9185	82.9298	53.6688	160.956			0.305788	2.38006	27.0309	0.661264	7.52659	36.4807			1.79856	0.335045	0.386349	2.13947	3.04566	3.45073
	263.543	3.93656	35.1484	144.221	49.8965	166.339			0.373145	2.71836	35.9435	1.13258	9.3379	29.7207			1.92296	0.416397	0.564709	2.2456	3.05129	3.50637
	89.5883	0.506918	0.785648	11.6957	13.4047	26.4455			0.135653	0.0215228	0.414962	0.236512	5.61919	10.4153			1.6509	0.150307	0.131893	1.90105	2.75031	2.78522
	119.603	0.559213	2.09723	30.1433	33.2921	111.505			0.239576	0.341686	3.26119	0.450545	7.303	25.9876			1.6811	0.151344	0.168251	1.98024	2.97593	3.23962
	110.114	0.67329	1.94956	37.7746	33.4809	99.9859			0.271233	0.432447	4.99522	0.297738	8.02374	17.734			1.6974	0.163754	0.170578	1.96815	2.98141	3.20948
	365.764	3.57205	56.265	149.263	102.57	350.155			0.569622	2.53799	36.4329	1.11458	10.6743	43.5555			2.02565	0.465218	0.667213	2.36536	3.04295	4.00908
	112.524	0.551371	1.82637	27.3461	22.0486	87.7186			0.301095	0.540349	0.375618	0.255255	6.58103	14.7894			1.66802	0.169987	0.169868	1.94841	2.97723	3.07048
	91.5375	0.503299	0.846153	8.54352	12.2897	21.292			0.131867	0.0428214	0.506175	0.147395	5.87372	9.78644			1.64823	0.13496	0.131786	1.89683	2.6958	2.77648
	149.23	1.01336	5.39801	48.0066	21.7053	77.8607			0.376921	0.66461	8.06979	0.566976	6.44776	16.8921			1.7289	0.234226	0.256626	2.03168	2.69231	2.96757
	133.651	0.593552	2.55078	32.2705	21.2515	70.4323			0.296746	0.463302	5.91431	0.305803	7.55855	24.2928			1.70457	0.17194	0.174751	1.98067	2.92333	3.20958
	104.859	0.554358	0.745651	10.0288	12.6308	26.4203			0.325752	0.0462177	0.0702586	0.157412	5.27538	9.31327			1.67685	0.142925	0.132862	1.89809	2.72079	3.02719
	158.672	0.57671	1.16259	22.5934	21.3844	74.9964			0.319663	0.21289	1.08884	0.237343	5.93055	18.607			1.68499	0.171688	0.170017	1.94123	2.75824	3.09778
	89.1761	0.509496	0.827577	12.9478	13.6014	30.886			0.160044	0.0915277	0.144636	0.163227	5.63977	12.3802			1.67392	0.143044	0.133026	1.90068	2.69576	2.71361
	120.193	0.525382	1.16591	12.5118	12.7992	27.7577			0.369949	0.135989	0.950777	0.266757	6.01651	12.6226			1.68033	0.152317	0.136974	1.91052	2.71968	2.83001
	125.915	0.843917	3.42136	47.9171	32.3439	49.0206			0.308337	0.920844	6.21191	0.410841	5.96879	20.2888			1.73271	0.215225	0.227901	2.03262	2.75375	2.94398
	101.885	0.498268	0.822448	9.6952	12.1269	25.3749			0.15203	0.0279958	0.015841	0.143147	5.32898	10.5751			1.65593	0.155319	0.140705	1.89823	2.68495	2.78054
	194.862	1.43926	19.1322	80.1591	28.6155	139.316			0.493147	0.953116	19.4209	0.623001	6.95941	22.4502			1.80909	0.344013	0.409073	2.133	2.98748	3.47335
	143.409	0.695572	2.70932	30.3081	19.5182	61.1561			0.177223	0.760478	3.61397	0.29335	6.62563	16.2477			1.67387	0.180302	0.196304	1.97337	2.69506	2.95975
	394.893	4.19658	74.2911	217.079	112.297	353.983			0.684545	2.60562	31.857	1.59364	9.65918	53.2704			2.09724	0.511127	0.848251	2.44963	3.59365	4.00233
	155.389	1.02362	6.35254	62.6262	48.557	162.093			0.382489	0.954255	1.19901	0.498771	8.72587	24.6354			1.77352	0.280453	0.304996	2.07238	3.48626	3.46935
	96.4739	0.509483	0.974362	16.3093	17.3223	33.728			0.142143	0.102228	2.18084	0.202144	7.06543	17.2263			1.67598	0.138279	0.136467	1.92581	2.95066	2.81881
	118.144	0.495072	0.764783	10.2119	13.4847	17.6514			0.37077	0.0331028	0.609513	0.149661	5.77529	10.8379			1.65596	0.150417	0.134052	1.90181	2.72656	2.71091
	135.669	0.726045	2.34732	35.4313	23.7801	89.8883			0.148335	0.419713	5.43754	0.340547	7.2195	18.5278			1.68427	0.194275	0.200043	1.98519	2.99608	3.17647
	283.581	4.31652	43.1053	190.994	91.5998	309.506			0.546909	2.95074	33.9891	1.57593	13.2591	50.624			1.97664	0.487335	0.644836	2.42322	3.01369	4.00121
	432.815	4.03104	72.0039	135.42	51.2628	236.116			0.815092	2.6879	54.0345	1.23729	10.1818	26.493			2.07972	0.482845	0.786026	2.29111	3.0411	3.7846
	183.087	0.590446	2.2986	31.5982	27.1894	103.065			0.517389	0.597111	6.5349	0.325358	6.61016	20.3274			1.68342	0.167416	0.208569	1.98173	2.7475	3.2056
	162.665	1.73303	11.7048	67.4593	52.0095	191.012			0.354192	2.83518	27.6983	0.704409	8.1398	28.681			1.7779	0.31884	0.379524	2.08491	3.05537	3.49078
	132.472	0.627274	3.12065	28.1046	21.1824	57.8052			0.461871	0.496671	4.11651	0.281001	5.71491	18.4354			1.69162	0.176594	0.19413	1.96527	2.7206	2.98597
	114.016	0.888982	3.78763	48.5971	34.4339	100.328			0.373731	0.746756	7.41043	0.379157	6.36071	17.7404			1.70917	0.191826	0.217148	2.00114	2.92485	2.95854
	136.256	0.603693	1.52146	21.2466	16.5128	46.4507			0.364452	0.396086	2.56887	0.236443	5.43967	17.2662			1.67916	0.154968	0.177479	1.93884	2.73136	2.83824
	155.151	1.10699	6.98653	70.8694	49.0232	154.547			0.388107	0.67463	9.34908	0.506284	7.37871	31.8107			1.72992	0.252377	0.276909	2.06727	3.03827	3.51353
	111.425	0.535996	1.18874	15.5135	14.7989	32.339			0.136434	0.22718	0.923573	0.192935	5.95432	12.6944			1.65031	0.161419	0.139332	1.92434	2.71416	2.81491
	103.595	0.804019	2.15098	25.2218	17.9333	48.3669			0.28237	0.518974	4.3315	0.283592	6.34266	17.6624			1.7055	0.179928	0.193329	1.94775	2.72187	2.84975
	126.87	0.64629	2.29901	33.267	36.7552	94.4907			0.194728	0.44086	3.3903	0.30398	6.95299	21.3303			1.70033	0.175465	0.20195	1.98142	2.73306	2.97622
	159.215	1.12259	7.95029	54.0015	24.2407	89.9143			0.162071	1.02853	12.923	0.430914	6.68451	18.3607			1.7468	0.272461	0.282673	2.04267	2.65908	2.94916
	115.007	0.529032	1.03187	13.3262	13.1821	32.6898			0.154031	0.133615	0.713178	0.175539	6.01182	12.4843			1.66592	0.133705	0.134361	1.91112	2.64577	2.82172
	151.648	0.828628	3.27113	38.5681	19.7484	56.714			0.496319	1.052	6.86199	0.36099	6.54797	18.7163			1.71941	0.213825	0.201443	1.99524	2.71968	2.91019
	429.182	3.64449	50.8794	151.084	73.7621	461.449			0.635679	2.55602	56.9446	1.38343	9.52665	41.8367			2.05152	0.455391	0.753948	2.35484	3.05323	4.00458
	98.9487	0.712548	3.25151	35.1822	19.8607	96.3931			0.245716	0.848213	5.45816	0.309704	6.00981	19.2531			1.70565	0.191441	0.182938	1.96376	2.73012	2.96906
	102.71	0.616748	1.18954	20.5558	24.588	62.2678			0.367995	0.252699	1.98143	0.211136	7.23875	15.5119			1.68645	0.147087	0.171074	1.9347	2.74329	3.109
	138.231	0.890812	3.30172	36.4375	24.7021	88.5459			0.375685	0.746554	6.82474	0.464965	7.2411	21.6422			1.71589	0.179924	0.197708	1.99155	2.95934	3.22467
	154.229	0.831212	2.7168	34.2944	19.448	55.6253			0.31125	1.40661	4.75488	0.325959	6.38057	16.8136			1.69549	0.176235	0.18401	1.98285	2.76126	2.9791
	159.663	0.922731	3.2117	52.1681	36.3253	123.465			0.156842	1.2374	6.45315	0.363482	8.55184	23.9181			1.71793	0.184513	0.201378	2.01913	2.96476	3.23445
	123.614	0.571022	1.05308	14.6599	19.3637	67.6929			0.383309	0.166722	1.12634	0.178859	6.85554	13.7646			1.66493	0.133137	0.145561	1.91897	2.68477	3.08061
	138.01	0.890986	4.46489	46.2919	27.1509	86.1724			0.149181	0.734436	2.0494	0.380125	6.86175	17.1554			1.73766	0.244579	0.266369	2.01863	2.7053	2.96667
	206.478	0.912331	4.40714	43.3704	23.0628	74.3225			0.493083	0.873605	13.7034	0.348387	7.22172	18.5312			1.7424	0.211193	0.266594	2.00314	2.73141	2.96872
	205.699	0.83119	3.46203	50.8487	29.3134	85.411			0.486189	1.66194	5.93007	0.497187	9.10194	22.503			1.72398	0.218777	0.218067	2.00436	3.00859	3.19735
	97.0225	0.604802	1.17947	16.9351	25.9558	74.0399			0.135299	0.358757	3.64984	0.200093	6.83689	15.6948			1.68195	0.136623	0.152035	1.92899	2.73935	3.12237
	178.813	0.705729	2.26613	28.4843	20.5792	58.9846			0.384021	0.416342	7.37533	0.267569	6.79081	16.0885			1.69383	0.188934	0.182121	1.963	2.71934	3.21867
	112.356	0.64318	2.51298	31.1518	19.4562	57.6066			0.381225	0.591631	5.67133	0.315182	6.93368	19.5343			1.6986	0.170403	0.181946	1.97714	2.68645	2.98447
	87.4491	0.561516	0.768873	9.95131	15.8753	41.7276			0.36395	0.00457454	0.510035	0.158454	5.59644	12.527			1.65119	0.132362	0.162323	1.90074	2.73566	3.07374
	186.999	1.31873	5.67241	75.804	50.1191	137.807			0.15099	1.77573	14.927	0.583089	10.2136	33.5528			1.77247	0.259861	0.313267	2.12059	3.05219	3.88878
	225.376	2.46205	21.0789	127.726	37.538	152.557			0.272305	1.72613	21.6937	0.802552	6.81876	23.7773			1.87786	0.395153	0.471893	2.20574	2.82235	3.5106
	190.33	2.08333	20.562	126.387	32.0322	138.824			0.504029	2.47241	25.3931	0.807176	6.83362	24.0252			1.88044	0.33604	0.438309	2.20858	2.79263	3.19802
	98.1786	0.554962	1.15254	17.318	13.4013	30.1366			0.141759	0.186651	1.31258	0.200708	5.64985	11.9659			1.68204	0.138596	0.145031	1.91996	2.73023	2.85812
	106.886	0.581521	1.31912	13.6319	14.2373	38.6441			0.272189	0.219057	2.2173	0.183912	5.29905	12.4109			1.6829	0.161709	0.140583	1.91408	2.72666	2.85116
	170.202	1.07515	4.88157	34.544	23.5709	69.9573			0.378268	0.820529	8.18457	0.449799	6.19551	14.7103			1.71789	0.206738	0.242062	1.97785	2.748	2.93044
	154.559	0.717769	2.92754	26.1684	21.1896	59.1705			0.383111	0.437329	5.63451	0.269316	6.75776	17.9664			1.70218	0.181328	0.176018	1.95792	2.7221	3.09815
	305.086	3.75272	49.6845	138.052	44.1539	186.083			0.770402	3.34125	37.3934	1.34495	5.78292	23.6687			2.01006	0.478241	0.698986	2.31934	2.77963	3.7061
	103.53	0.510613	0.736009	9.90068	15.4309	54.6249			0.171551	0.0562904	0.510978	0.152434	6.53637	14.3887			1.67148	0.129078	0.13221	1.90506	2.98148	3.03483
	152.557	0.857038	5.44891	43.3581	21.1998	73.2778			0.140217	0.905816	9.78214	0.520284	6.13201	16.8681			1.71814	0.202385	0.240582	2.01131	2.70773	2.968
	108.608	0.484442	0.770757	13.1608	11.9252	27.6877			0.224975	0.0581138	0.056258	0.190578	5.48338	11.4395			1.65424	0.132648	0.132866	1.90123	2.70512	2.7257
	218.656	0.911637	3.83854	34.4511	25.4105	120.102			0.434723	0.535362	9.71933	0.309861	5.6424	19.3356			1.72398	0.217941	0.22522	1.98166	2.75179	2.98405
	99.2755	0.492956	0.807791	12.2195	13.1196	24.1335			0.222425	0.0122712	0.0525753	0.253464	6.14565	11.5404			1.66966	0.14159	0.132286	1.91262	2.76705	2.78916
	109.04	0.571382	1.65533	36.0136	28.628	81.486			0.302208	0.506119	3.25953	0.331866	6.59004	17.4149			1.68363	0.158779	0.181484	1.99166	2.99133	3.21875
	322.152	3.87167	56.5103	131.916	37.9162	199.519			0.629705	2.31134	48.9924	0.962236	6.4618	26.6157			2.00555	0.453262	0.635052	2.29761	2.79009	3.73312
	125.861	0.696048	1.7857	31.5467	16.9822	46.0236			0.419258	0.464887	2.98567	0.272276	5.97823	15.1634			1.68261	0.168388	0.17905	1.95626	2.72837	2.85265
	89.8059	0.563976	1.14708	11.8143	13.3853	24.1594			0.133795	0.167509	3.97484	0.165977	6.15951	12.6647			1.66877	0.156849	0.137047	1.90836	2.75062	2.8206
	104.704	0.498271	1.08079	11.9203	13.4325	30.5174			0.372301	0.0770752	0.901972	0.173179	5.63972	10.8964			1.65869	0.130951	0.131248	1.90834	2.73618	2.83757
	229.343	2.19701	20.3866	132.025	37.0212	153.08			0.274953	1.14606	21.4803	1.33678	7.59883	26.3932			1.91237	0.41206	0.545784	2.31285	3.02514	3.95764
	96.3545	0.666593	0.85104	8.79236	14.8474	30.2578			0.15316	0.278186	0.480869	0.149269	5.68757	8.89143			1.67226	0.135487	0.161167	1.89702	2.99831	3.06327
	167.454	0.956538	10.6345	49.5193	51.3974	163.216			0.519755	1.18256	20.9754	0.410056	8.42913	22.2939			1.75174	0.246498	0.260605	2.0242	2.95801	3.45799
	119.147	0.620413	3.03425	34.2125	20.1564	49.1303			0.378092	0.316697	5.17309	0.292624	6.15601	15.1197			1.70227	0.173504	0.188099	1.95491	2.73633	2.853
	199.963	2.29151	18.4557	133.882	33.6162	146.623			0.269123	0.668376	5.09371	1.10101	6.26083	23.7013			1.88905	0.379112	0.48579	2.23289	2.76058	3.21229
	158.524	0.835319	4.68271	72.1615	44.2639	117.461			0.510747	1.40883	8.30706	0.72071	8.41818	38.1891			1.7304	0.208691	0.233356	2.09232	2.98948	3.44975
	79.4064	0.546032	0.8606	11.8041	18.7132	40.143			0.157024	0.115647	0.439656	0.163747	5.92398	15.3422			1.65514	0.130394	0.162289	1.91643	2.99459	3.10135
	101.358	0.523931	0.855567	9.50895	12.7674	31.6998			0.165027	0.0473957	0.199174	0.156653	5.34189	10.7064			1.64742	0.144775	0.160397	1.89797	2.6889	3.03337
	109.104	0.621715	1.1693	15.894	15.0936	35.8842			0.13817	0.217764	1.96032	0.27958	5.80368	13.3641			1.66916	0.161892	0.138691	1.92021	2.71685	2.87376
	120.634	0.567796	1.07832	13.6571	16.0796	35.3475			0.276057	0.253129	1.1915	0.174599	6.20381	11.2315			1.65601	0.155945	0.148182	1.91104	2.74793	2.78867
	125.12	0.602157	1.93524	26.5559	26.7762	102.48			0.406086	0.332824	3.92601	0.268289	7.06116	19.2893			1.66655	0.159775	0.190067	1.96239	2.98405	3.22866
	186.076	1.35289	6.17303	66.802	45.8933	151.993			0.482331	1.54844	15.8262	0.738508	9.21086	27.3611			1.75588	0.261745	0.300316	2.09607	3.02608	3.48388
	125.31	0.587941	1.32372	19.4493	16.9129	58.4647			0.406572	0.145915	1.27491	0.318467	6.38465	14.053			1.67071	0.142933	0.167873	1.94089	2.94223	3.04033
	139.375	0.627345	1.55432	26.0836	21.6469	80.8158			0.344202	0.390219	1.86843	0.27183	6.47904	19.858			1.66742	0.170944	0.157494	1.9623	2.9815	2.9559
	95.8422	0.653802	1.36727	20.6889	16.3209	70.4317			0.259612	0.158461	0.619697	0.217855	6.84295	16.1196			1.65683	0.161427	0.157249	1.92442	2.73009	3.10399
	104.055	0.508493	1.2349	15.7889	16.652	34.4404			0.277171	0.462224	1.32239	0.19648	6.22372	15.3886			1.66249	0.152088	0.162807	1.92074	2.72821	2.82177
	138.424	0.767577	1.92522	35.685	22.1408	73.1935			0.403752	0.43292	2.1001	0.318739	6.93922	16.7121			1.68337	0.15316	0.179081	1.97174	2.93069	2.98457
	90.9584	0.527418	0.842079	10.9517	14.4518	27.3135			0.165213	0.0556426	0.343657	0.245154	5.74189	11.8478			1.66486	0.133854	0.148663	1.9095	2.68747	2.77982
	97.8693	0.521435	0.986942	10.6856	13.1231	25.9912			0.137384	0.0879233	0.761714	0.158624	5.66071	11.2625			1.67153	0.159939	0.131847	1.89985	2.6913	2.78162
	94.8449	0.519038	0.978366	11.7694	12.5677	25.6023			0.130349	0.0516489	1.34897	0.182588	5.57846	12.2985			1.64587	0.130772	0.129299	1.91096	2.70293	2.8271
	122.359	0.815146	3.58577	45.9396	29.7264	111.131			0.148612	0.657863	0.583578	0.52947	7.35791	18.8724			1.73445	0.213184	0.221214	2.02286	3.00295	3.22865
	247.116	2.45136	31.5389	94.7518	36.6298	153.567			0.63853	0.648546	63.8961	0.947097	9.76761	23.9739			1.8791	0.371471	0.496181	2.1767	2.8152	3.23787
	114.782	0.560622	1.23365	15.325	15.574	42.3812			0.148808	0.121726	1.91774	0.179956	5.42766	12.0839			1.66146	0.138428	0.150494	1.91977	2.71856	2.82925
	114.857	0.55198	1.53065	28.544	19.1632	54.3695			0.370623	0.26182	1.72174	0.258713	6.05858	12.0907			1.68262	0.1464	0.184311	1.94766	2.67845	2.85478
	117.559	0.857799	3.32726	28.963	25.6941	95.3446			0.147394	0.401062	0.55799	0.284749	6.10857	16.1868			1.69706	0.194267	0.231152	1.95833	2.98264	2.98947
	216.562	1.72745	15.5686	138.353	58.5841	221.322			0.416811	1.72471	16.9388	1.17454	9.53527	31.0719			1.87309	0.336498	0.444061	2.26413	3.05779	4.00975
	131.362	1.06322	4.62391	65.2123	24.2215	84.5322			0.162634	0.858896	0.735346	0.450764	6.48071	17.5636			1.7473	0.238529	0.241318	2.04825	2.7159	2.99258
	110.623	0.616937	1.48782	24.9028	14.8671	36.7417			0.268648	0.431899	0.303865	0.248502	5.7479	15.3981			1.6917	0.174377	0.167034	1.95032	2.68543	2.85786
	110.377	0.651924	1.67285	21.7551	14.7869	41.2488			0.143168	0.430843	3.17629	0.21851	6.27036	12.7961			1.67625	0.155277	0.157063	1.93627	2.69381	2.84962
	108.089	0.50895	0.951063	12.6331	13.1419	28.5144			0.250845	0.033509	0.467717	0.175769	5.65117	11.2882			1.64959	0.150051	0.160767	1.90882	2.69416	2.85628
	99.726	0.53588	0.714989	6.1386	11.8631	21.34			0.260614	0.0193036	0.0113549	0.128299	5.60073	8.11641			1.66361	0.130547	0.148777	1.88856	2.76214	2.72395
	307.525	1.12507	8.17891	58.0449	45.8321	239.499			0.419734	0.853946	15.9124	0.515525	8.56288	33.5628			1.75431	0.242886	0.27153	2.06429	3.00588	3.47545
	88.6657	0.548007	1.03702	14.1202	13.1485	31.273			0.13418	0.103582	0.785744	0.158206	5.70236	12.2691			1.67147	0.155815	0.15852	1.9047	2.72391	2.76378
	152.551	1.11736	4.87586	47.2769	24.0073	77.0075			0.352974	0.682818	8.46479	0.413983	5.78079	18.3211			1.70954	0.212326	0.225334	2.03044	2.72976	2.97847
	126.533	0.643219	3.02651	32.3842	23.6818	83.2302			0.298158	0.37254	1.93771	0.415874	6.3547	18.3673			1.68932	0.153793	0.171959	1.97884	2.72861	3.21471
	122.634	0.765572	3.53626	44.1405	40.5115	110.147			0.302693	0.583869	5.28821	0.571945	7.72227	32.3461			1.6987	0.185558	0.233147	2.02501	2.73988	3.23563
	176.623	0.857293	3.98194	49.1546	25.9148	78.7243			0.391257	0.645895	10.2149	0.433588	5.33081	16.4591			1.71809	0.196873	0.227551	2.03382	2.74435	2.95428
	79.9686	0.536838	0.899259	12.2698	19.9401	58.6237			0.143829	0.0589812	0.291317	0.168229	6.51722	13.6395			1.67216	0.154812	0.136284	1.91162	2.97495	3.09848
	140.058	1.01214	6.51606	59.2596	26.7275	96.5529			0.138874	0.859449	5.28741	0.46367	7.27344	21.6472			1.76926	0.262779	0.284821	2.06429	2.74334	3.25576
	137.06	0.95041	4.46119	38.1556	32.3999	116.763			0.443999	1.2627	12.6398	0.466676	7.51558	17.8287			1.7059	0.202496	0.221066	1.98809	2.98388	3.19878
	226.268	2.23047	23.7772	89.1929	44.1494	154.058			0.522161	1.4345	31.6802	0.885894	6.55727	19.7918			1.90176	0.379837	0.490555	2.14658	2.74668	3.26668
	204.294	2.13699	12.8735	78.8953	27.8157	112.04			0.507533	2.13629	15.1508	0.631245	7.46134	29.191			1.78315	0.290649	0.366058	2.13337	2.76305	3.22351
	123.802	0.942628	2.57092	39.5271	30.6454	86.2334			0.368081	0.852808	6.03865	0.32184	7.34762	18.7897			1.70565	0.182316	0.181938	1.97318	2.96218	3.21097
	94.6351	0.559852	0.911715	8.07339	12.1963	20.7684			0.266283	0.00294709	0.0329874	0.138875	5.6006	9.81807			1.64718	0.130405	0.131104	1.89499	2.72855	2.73592
	140.215	0.805456	1.9703	24.8073	18.9016	51.8004			0.278451	0.527894	3.61429	0.255375	6.51598	16.0432			1.70445	0.155643	0.203739	1.94983	2.72468	2.95539
	117.804	0.643712	2.25254	28.6276	18.4845	48.5055			0.138046	0.371558	2.29378	0.270812	6.26334	15.8113			1.70772	0.177017	0.17416	1.95658	2.73007	2.80848
	122.9	0.813242	2.47368	50.0051	21.4535	64.0549			0.153241	0.649786	5.12959	0.374173	6.27548	17.6802			1.71101	0.203892	0.227249	2.00603	2.74291	2.95142
	104.778	0.5464	1.24119	14.6166	13.4593	33.1318			0.374032	0.174727	4.48247	0.191659	5.70239	12.5663			1.67325	0.137455	0.152447	1.92001	2.68671	2.82428
	108.217	0.502425	1.07952	16.1515	13.9263	26.759			0.329595	0.184667	0.945852	0.202322	6.25566	11.8191			1.67418	0.130417	0.133987	1.90876	2.70129	2.84646
	126.774	0.618552	2.91624	23.5579	19.6711	93.8955			0.151906	0.377591	3.89191	0.254732	5.75142	18.7555			1.69406	0.180637	0.155071	1.94817	2.93461	2.85934
	115.958	0.669389	2.17407	18.8441	17.1957	34.3149			0.269182	0.342908	3.69197	0.205757	5.78281	12.7825			1.66621	0.155067	0.155186	1.9239	2.70185	2.82759
	87.6549	0.528329	0.853492	8.9983	12.9784	22.1674			0.167886	0.0298662	0.014441	0.139848	5.29324	9.4083			1.67501	0.13332	0.135319	1.8944	2.70347	2.73833
	94.6562	0.526839	1.15404	16.4334	16.7759	36.7218			0.134469	0.202828	1.25416	0.199435	6.15541	12.2415			1.6693	0.173252	0.145336	1.92637	2.69128	2.85687
	172.38	1.00147	8.14328	63.7817	28.0605	78.4199			0.48116	0.874554	11.573	0.519518	6.96316	22.1498			1.74325	0.25359	0.289219	2.08334	2.71531	3.46231
	119.377	0.607762	2.10884	33.1373	27.9469	80.7378			0.14922	0.635252	2.26401	0.273479	7.27576	17.0153			1.67207	0.184479	0.16806	1.95289	2.98835	3.2125
	148.248	1.45079	7.60026	50.6989	33.1907	121.001			0.146869	1.57534	10.3871	0.590201	7.73109	21.2819			1.75858	0.266975	0.302761	2.02562	2.76611	3.23009
	96.5268	0.508176	0.879501	11.1097	12.5163	28.9987			0.326908	0.0245168	0.376664	0.166764	5.59816	10.5406			1.64685	0.138714	0.158337	1.91372	2.71107	2.76322
	116.892	0.592869	1.1266	11.3333	12.7368	26.7884			0.325049	0.198592	1.21073	0.161826	5.52284	7.8047			1.68166	0.143906	0.149845	1.90263	2.71641	2.74928
	124.611	0.549466	1.63548	28.5415	30.6286	82.1068			0.195944	0.297869	2.02488	0.271063	7.73434	19.6543			1.66459	0.156914	0.151379	1.96744	2.98751	3.17665
	114.47	0.892634	2.9191	47.5111	18.5612	68.6887			0.343737	0.561352	3.14487	0.355817	6.90132	18.2689			1.69806	0.186195	0.209068	1.9978	2.69786	2.98503
	137.064	0.507914	1.00544	9.82372	12.5457	28.2197			0.131121	0.00920081	0.029155	0.139528	5.47951	9.30724			1.67525	0.14579	0.133953	1.89833	2.7604	2.80715
	93.2599	0.579999	0.854373	9.7722	12.467	21.3482			0.181352	0.0256844	0.0241821	0.157225	5.62368	11.1922			1.66515	0.145557	0.163311	1.90017	2.71373	2.74297
	111.761	0.696917	2.4762	36.5949	34.5412	106.335			0.36014	0.363237	2.14078	0.357993	8.02678	35.8979			1.69704	0.19323	0.190983	1.99704	2.9478	3.20433
	104.071	0.605618	2.49765	29.5085	27.1414	63.8357			0.167013	0.573396	5.94767	0.278355	6.57923	14.4934			1.70325	0.156326	0.202934	1.96691	2.75863	3.22021
	101.885	0.520143	0.999512	14.9126	15.5989	37.6912			0.37662	0.128162	1.09982	0.185222	5.91889	13.0505			1.66674	0.162651	0.134411	1.90901	2.92842	2.79288
	103.916	0.809783	2.82327	23.0025	19.2882	36.2327			0.361925	0.498627	4.74015	0.236904	5.59376	11.8551			1.70141	0.184822	0.204819	1.9325	2.73569	2.83301
	105.521	0.51295	1.11643	11.4574	12.6985	26.1175			0.140151	0.0682023	1.48386	0.163513	5.56972	12.5956			1.65168	0.144306	0.138561	1.90767	2.74273	2.7708
	205.379	1.85603	8.71811	74.9364	36.7198	139.626			0.493652	2.92571	2.61044	0.779449	7.03754	30.5927			1.78822	0.27544	0.33815	2.1236	3.04398	3.50885
	149.551	0.736992	2.83363	41.0054	21.9152	62.7338			0.385637	0.485975	2.309	0.483572	6.03833	17.1826			1.7114	0.190784	0.216042	2.00745	2.68992	2.9851
	94.5737	0.59561	1.18835	19.8338	14.6134	33.6528			0.37192	0.204334	1.60508	0.211231	5.36283	13.5856			1.68196	0.16312	0.162678	1.92001	2.7293	2.83823
	122.738	0.730217	1.9618	23.1498	17.8285	80.1441			0.151833	0.345261	1.79038	0.349447	5.51375	15.3826			1.6811	0.168228	0.160164	1.94088	2.73359	2.82832
	79.728	0.5665	0.823488	9.09759	16.607	48.0011			0.152717	0.144953	0.530506	0.160688	5.94846	10.7272			1.65355	0.140812	0.150879	1.90486	2.95521	3.08711
	86.2868	0.604445	1.34588	17.1789	16.9022	57.7893			0.387436	0.528161	1.18858	0.202763	5.99061	14.9829			1.68087	0.15015	0.166943	1.92553	2.96301	2.80802
	108.279	0.573618	1.16451	24.6756	21.8425	53.7422			0.370503	0.221049	0.692117	0.235077	5.98852	14.2286			1.65508	0.167786	0.144161	1.9326	2.96071	2.82336
	95.6383	0.480862	0.789099	6.04775	11.0851	13.4502			0.144214	0.00938964	0.0115464	0.128073	5.37541	6.07604			1.64194	0.130997	0.147282	1.88927	2.53506	2.58531
	143.177	0.824192	3.00711	38.0987	18.5195	64.511			0.146622	0.626858	5.68557	0.326946	6.52599	16.5738			1.69325	0.195908	0.229691	1.98765	2.69095	2.99657
	83.7543	0.635433	0.933677	17.1562	16.1548	55.0142			0.321436	0.0944407	0.5393	0.19237	5.54801	13.9279			1.65566	0.164513	0.133904	1.91125	2.94967	3.09487
	142.947	0.78827	5.29579	42.4764	24.3044	138.717			0.142584	0.733623	15.6922	0.380793	6.65608	21.7382			1.74257	0.209923	0.236336	2.00542	2.72938	2.95673
	136.911	0.873409	3.1162	34.2919	19.5194	54.3197			0.166386	0.479485	5.56274	0.323699	5.68572	17.9896			1.7038	0.17144	0.220284	1.98593	2.72654	2.94814
	130.324	1.00342	6.79834	51.4354	28.775	85.3159			0.483629	0.877762	14.924	0.586364	6.73759	19.21			1.74597	0.226715	0.26609	2.03771	2.99187	3.22789
	140.26	0.729806	2.51735	41.1845	34.8509	143.137			0.146708	0.524745	7.68597	0.379191	7.9232	34.5462			1.71658	0.172722	0.205437	2.00739	2.97425	3.20193
Average	181.648	1.60241	13.7676	56.5863	30.5858	109.759		Average	0.354172	1.00796	12.3005	0.510464	6.91504	20.0033		Average	1.77684	0.253424	0.313841	2.04421	2.86393	3.23142

## Sheet: Figure5
KNN Graph Clustering Average Intercluster Standard Deviation
KNN Test	MLKR Test	TR Test	Dataset
0.512104	0.503924	0.276749	CHEMBL1075189
0.660155	0.330198	0.322534	CHEMBL1287623
0.535808	0.560929	0.250629	CHEMBL1798
0.957972	0.832132	0.371798	CHEMBL1293224
0.638047	0.656507	0.494244	CHEMBL1822
0.605713	0.602456	0.284818	CHEMBL5282
0.702575	0.661175	0.547825	CHEMBL289
0.804585	0.740979	0.441385	CHEMBL1997
0.50021	0.482744	0.349547	CHEMBL1250375
0.647862	0.589927	0.34116	CHEMBL1293255
0.981288	0.943418	0.24087	CHEMBL3399910
0.451388	0.523602	0.365066	CHEMBL1075145
0.709732	0.622289	0.246917	CHEMBL1781
0.528836	0.460569	0.291525	CHEMBL1860
0.801013	0.736187	0.48332	CHEMBL2003
0.733856	0.625533	0.203083	CHEMBL1795186
0.780314	0.781012	0.469499	CHEMBL1955
0.990126	0.855994	0.596892	CHEMBL2265
0.685312	0.585319	0.356734	CHEMBL1907
0.674828	0.671636	0.3836	CHEMBL1792
0.52049	0.516825	0.306196	CHEMBL1919
0.745345	0.671502	0.519492	CHEMBL2095194
0.646608	0.664705	0.615795	CHEMBL2008
0.822508	0.814926	0.524526	CHEMBL1782
0.612533	0.541537	0.350294	CHEMBL1790
0.829947	0.694488	0.555072	CHEMBL1944
0.704251	0.746011	0.520764	CHEMBL1075319
0.668733	0.61942	0.413701	CHEMBL1902
0.812032	0.684449	0.348189	CHEMBL1856
0.929323	0.811328	0.523622	CHEMBL1808
0.628437	0.569583	0.510185	CHEMBL2111377
0.760265	0.711243	0.252718	CHEMBL2079849
0.785675	0.813535	0.39391	CHEMBL1881
0.742754	0.676699	0.365391	CHEMBL1878
0.712139	0.743564	0.437577	CHEMBL4315
0.868842	0.737636	0.433989	CHEMBL1949
0.832605	0.812935	0.373349	CHEMBL1804
0.58485	0.912503	0.327607	CHEMBL1850
0.731235	0.654079	0.389863	CHEMBL2916
0.754882	0.587266	0.392855	CHEMBL1811
0.547583	0.505952	0.308582	CHEMBL1929
0.604621	0.493117	0.366038	CHEMBL1981
0.839201	0.823054	0.429227	CHEMBL2179
0.996216	0.619045	0.52886	CHEMBL1977
1.06426	0.86863	0.383041	CHEMBL4408
0.538595	0.516518	0.283409	CHEMBL4462
0.688575	0.567434	0.33365	CHEMBL1868
0.591797	0.520433	0.354215	CHEMBL1908389
0.798628	0.630359	0.510909	CHEMBL1899
0.617593	0.601983	0.324664	CHEMBL1801
0.817246	0.755937	0.410134	CHEMBL1900
0.529687	0.445592	0.318501	CHEMBL1293292
0.716473	0.649287	0.457885	CHEMBL2434
0.814618	0.651825	0.532251	CHEMBL2326
0.866773	0.804987	0.653983	CHEMBL1904
0.569269	0.533865	0.422241	CHEMBL2439
0.905331	0.891831	0.500217	CHEMBL1892
0.716065	0.554411	0.278185	CHEMBL2252
1.01026	0.936731	0.46267	CHEMBL2007
0.590981	0.478638	0.311811	CHEMBL331
0.943548	1.00072	0.520522	CHEMBL2593
0.718457	0.741258	0.386574	CHEMBL5555
0.761775	0.513979	0.511684	CHEMBL3180
0.498717	0.499035	0.384	CHEMBL2285
0.463021	0.402241	0.27263	CHEMBL1980
0.984855	0.700577	0.412787	CHEMBL1867
0.780083	0.654511	0.474211	CHEMBL1913
0.669233	0.665669	0.482997	CHEMBL3772
0.670757	0.637417	0.406948	CHEMBL2318
0.994159	0.609272	0.470878	CHEMBL2041
0.78129	0.569429	0.401773	CHEMBL3268
0.711281	0.664669	0.410708	CHEMBL1855
0.744893	0.63743	0.482635	CHEMBL2000
0.885394	0.811771	0.370049	CHEMBL4588
0.607552	0.341854	0.469267	CHEMBL3921
0.707787	0.627106	0.428613	CHEMBL1821
0.575216	0.592331	0.318105	CHEMBL1991
0.80542	0.986498	0.666686	CHEMBL1907589
0.730709	0.720358	0.486732	CHEMBL2095189
0.849623	0.755163	0.441526	CHEMBL2337
0.925721	0.935793	0.53204	CHEMBL1907598
0.79925	0.857936	0.524776	CHEMBL2335
1.33993	0.64482	0.563134	CHEMBL2073
0.897557	0.805723	0.500707	CHEMBL4234
0.767958	0.584325	0.384317	CHEMBL1983
1.22873	1.00262	0.475383	CHEMBL4878
0.881873	0.803014	0.590133	CHEMBL4617
0.765238	0.663903	0.347544	CHEMBL1875
0.617997	0.496143	0.31111	CHEMBL4660
0.513892	0.526727	0.325478	CHEMBL2111367
0.691209	0.688239	0.293213	CHEMBL2016
0.685577	0.48351	0.289572	CHEMBL2527
0.781154	0.615774	0.367699	CHEMBL1829
0.680689	0.668472	0.365716	CHEMBL4093
0.64194	0.512643	0.353585	CHEMBL2094120
0.747765	0.500231	0.41811	CHEMBL1995
0.692808	0.697757	0.438588	CHEMBL2014
0.800591	0.660959	0.370533	CHEMBL4698
0.710931	0.42911	0.424672	CHEMBL1833
0.771913	0.598983	0.528987	CHEMBL4203
0.844788	0.724612	0.53523	CHEMBL1836
0.771582	0.663013	0.404992	CHEMBL1898
0.573818	0.597835	0.327363	CHEMBL4699
0.55874	0.570763	0.328973	CHEMBL2695
0.801685	0.718962	0.34948	CHEMBL4224
0.692177	0.739401	0.345004	CHEMBL1901
0.787419	0.711138	0.469908	CHEMBL5122
0.706401	0.612601	0.41995	CHEMBL2094121
0.664824	0.723714	0.512504	CHEMBL2413
0.822524	0.523745	0.504989	CHEMBL1942
0.752528	0.725368	0.391966	CHEMBL1889
0.561417	0.462911	0.362791	CHEMBL1075104
0.813303	0.567077	0.506692	CHEMBL2035
0.544204	0.428014	0.284809	CHEMBL2001
0.743037	0.58397	0.446428	CHEMBL301
0.658307	0.571673	0.336741	CHEMBL1824
0.646282	0.527566	0.449619	CHEMBL1916
0.501153	0.541534	0.429283	CHEMBL1800
0.622141	0.592692	0.44299	CHEMBL2094130
0.517263	0.489512	0.328753	CHEMBL4306
0.774172	0.730744	0.369872	CHEMBL2096661
0.806186	0.710227	0.496033	CHEMBL1907599
0.584461	0.550018	0.31768	CHEMBL1921
0.666527	0.665912	0.347009	CHEMBL1827
0.667575	0.568833	0.446675	CHEMBL2185
0.703541	0.659	0.442036	CHEMBL2049
0.656829	0.556009	0.416751	CHEMBL2107
0.965049	0.557243	0.559916	CHEMBL1907603
0.820131	0.851405	0.47759	CHEMBL2243
0.86659	0.639346	0.305575	CHEMBL1907604
0.663132	0.619685	0.376838	CHEMBL2536
0.703122	0.516554	0.417896	CHEMBL1871
0.675653	0.552579	0.402019	CHEMBL2276
0.551448	0.583225	0.308066	CHEMBL1941
0.780509	0.906788	0.462142	CHEMBL2734
0.755721	0.745451	0.560317	CHEMBL2069
0.828679	0.879496	0.476523	CHEMBL2343
0.779159	0.648066	0.450434	CHEMBL2492
0.592	0.701044	0.3799	CHEMBL1907594
0.752065	0.752705	0.404975	CHEMBL2563
0.749272	0.681462	0.344992	CHEMBL2581
0.618771	0.524606	0.360564	CHEMBL3227
0.754386	0.702644	0.461313	CHEMBL223
0.747276	0.658314	0.511701	CHEMBL2292
0.623303	0.599538	0.31713	CHEMBL209
0.807546	0.814823	0.50703	CHEMBL1945
0.641686	0.509412	0.655431	CHEMBL2716
0.581698	0.54169	0.278	CHEMBL3132741
1.14594	1.09374	0.612877	CHEMBL3385
0.905435	0.730713	0.432687	CHEMBL3712907
0.865186	0.727478	0.684165	CHEMBL1946
0.791405	0.813166	0.480874	CHEMBL241
0.621536	0.553173	0.405648	CHEMBL4600
0.817882	0.765338	0.676137	CHEMBL2028
0.966353	0.814065	0.469778	CHEMBL2345
0.515016	0.487542	0.332772	CHEMBL2474
0.890976	0.682625	0.283388	CHEMBL3776
0.858994	0.616908	0.477512	CHEMBL3024
0.638033	0.618608	0.423819	CHEMBL213
0.764008	0.667992	0.406679	CHEMBL4630
0.660897	0.637006	0.697846	CHEMBL2617
0.552285	0.498482	0.411439	CHEMBL1937
0.545888	0.579916	0.351529	CHEMBL1844
0.832746	0.659702	0.263451	CHEMBL2163176
0.804163	0.748657	0.447278	CHEMBL3795
0.642944	0.544043	0.343933	CHEMBL1985
0.724798	0.629325	0.469215	CHEMBL258
0.676229	0.63838	0.374829	CHEMBL4080
0.740265	0.721102	0.396932	CHEMBL2094135
0.732709	0.684536	0.446159	CHEMBL2409
0.793766	0.745095	0.569395	CHEMBL2820
1.00923	0.897831	0.642289	CHEMBL2611
0.517897	0.56605	0.316195	CHEMBL2189110
0.8223	0.837701	0.484043	CHEMBL2095164
0.830374	0.647716	0.473473	CHEMBL210
0.592456	0.594135	0.320655	CHEMBL2431
0.643185	0.628084	0.356621	CHEMBL4179
0.725666	0.63852	0.483315	CHEMBL2034
0.518646	0.524594	0.298714	CHEMBL1744525
0.752322	0.807917	0.428913	CHEMBL2664
0.790261	0.570932	0.389396	CHEMBL2652
0.939995	0.955802	0.468013	CHEMBL2055
0.53926	0.484767	0.380772	CHEMBL4461
0.673	0.646315	0.405885	CHEMBL1741186
0.567065	0.607511	0.391959	CHEMBL2730
0.821257	0.808817	0.484612	CHEMBL216
0.661464	0.494158	0.48707	CHEMBL1951
0.645706	0.621665	0.471976	CHEMBL2373
0.767704	0.742305	0.573425	CHEMBL3231
0.523831	0.505119	0.439701	CHEMBL1947
0.822383	0.657685	0.372045	CHEMBL2534
0.719143	0.677639	0.382644	CHEMBL1835
0.702186	0.687228	0.412382	CHEMBL1906
0.708539	0.642742	0.407839	CHEMBL1974
0.80036	0.459843	0.251408	CHEMBL2789
0.678937	0.596572	0.429177	CHEMBL1914
0.803375	0.671595	0.382928	CHEMBL3157
0.673556	0.630689	0.366306	CHEMBL3155
0.854417	0.892001	0.359286	CHEMBL3437
0.587097	0.568079	0.46707	CHEMBL3623
0.588157	0.619273	0.23401	CHEMBL3230
0.518989	0.426534	0.461779	CHEMBL3510
0.875093	0.845702	0.741816	CHEMBL4123
0.638309	0.665798	0.388596	CHEMBL332
0.932161	0.868088	0.538752	CHEMBL2093869
0.689181	0.586647	0.434022	CHEMBL2334
0.619773	0.486316	0.422164	CHEMBL3426
0.638647	0.667771	0.469502	CHEMBL1966
0.467778	0.458899	0.322586	CHEMBL3880
0.707735	0.662228	0.331694	CHEMBL1952
0.713198	0.639232	0.44494	CHEMBL1994
0.758854	0.841625	0.468283	CHEMBL211
0.4851	0.524121	0.289647	CHEMBL3192
0.708241	0.712048	0.376755	CHEMBL248
0.717172	0.710506	0.362325	CHEMBL2959
0.816434	0.807749	0.498621	CHEMBL3691
0.774403	0.581449	0.39242	CHEMBL2094122
0.518709	0.567357	0.619067	CHEMBL2782
0.841866	0.788264	0.427739	CHEMBL3746
0.523935	0.528528	0.314461	CHEMBL2002
1.39098	0.789253	0.525729	CHEMBL2095172
0.828134	0.641345	0.389399	CHEMBL1908
0.606399	0.746873	0.359458	CHEMBL3959
0.815796	0.716719	0.384388	CHEMBL1862
0.771018	0.635927	0.396149	CHEMBL2094128
0.646443	0.598914	0.305727	CHEMBL3524
0.668408	0.617492	0.470687	CHEMBL2095184
0.824653	0.777285	0.55878	CHEMBL4016
0.609037	0.609785	0.344604	CHEMBL1907600
0.842961	0.821935	0.535856	CHEMBL2095226
0.424611	0.39875	0.311529	CHEMBL4508
0.615682	0.680265	0.375768	CHEMBL3979
0.757081	0.683464	0.449884	CHEMBL2047
0.700345	0.622961	0.531871	CHEMBL2111389
0.971111	0.863575	0.444215	CHEMBL2096675
0.658288	0.594371	0.306874	CHEMBL5113
0.672167	0.596438	0.403168	CHEMBL4051
0.943177	0.848246	0.548967	CHEMBL2111416
0.632264	0.754654	0.504713	CHEMBL202
0.702106	0.819937	0.431901	CHEMBL1907602
0.692871	0.59557	0.430536	CHEMBL2061
0.768202	0.704674	0.450357	CHEMBL2525
0.563489	0.522521	0.337196	CHEMBL255
0.831591	0.820557	0.390484	CHEMBL4681
1.01826	0.924076	0.488762	CHEMBL5485
0.592473	0.544446	0.418143	CHEMBL283
0.765242	0.689666	0.404951	CHEMBL268
0.598499	0.607011	0.3611	CHEMBL1907601
0.711967	0.667278	0.42604	CHEMBL1907605
0.633083	0.602988	0.389122	CHEMBL1865
0.715577	0.577116	0.460227	CHEMBL222
0.666407	0.669205	0.322238	CHEMBL4198
0.559616	0.531776	0.481698	CHEMBL2487
0.702672	0.70999	0.429648	CHEMBL4794
0.731077	0.607361	0.400049	CHEMBL278
0.725143	0.71459	0.319108	CHEMBL4303
0.768514	0.665996	0.466714	CHEMBL3759
0.704523	0.639539	0.379731	CHEMBL208
0.728568	0.652419	0.340969	CHEMBL4235
0.578956	0.516848	0.346561	CHEMBL1163125
0.86804	0.862426	0.436007	CHEMBL2094108
0.559746	0.491528	0.453628	CHEMBL1936
0.729768	0.775973	0.446001	CHEMBL2973
0.774365	0.608436	0.432046	CHEMBL3145
0.672876	0.629248	0.346701	CHEMBL4422
0.775955	0.590558	0.363274	CHEMBL5658
0.796246	0.694759	0.629989	CHEMBL3836
0.880216	0.713498	0.448734	CHEMBL2996
0.733542	0.679052	0.410473	CHEMBL4722
0.645503	0.556596	0.310847	CHEMBL4361
0.764437	0.728755	0.490138	CHEMBL1978
0.711877	0.67922	0.364934	CHEMBL3045
0.654703	0.647067	0.426793	CHEMBL5697
0.535624	0.548236	0.375097	CHEMBL2056
0.676431	0.646112	0.37845	CHEMBL321
0.778209	0.787979	0.454891	CHEMBL4561
0.593177	0.578245	0.378306	CHEMBL4979
0.729924	0.664005	0.554616	CHEMBL5331
0.618567	0.520711	0.33176	CHEMBL6009
0.679626	0.650077	0.417162	CHEMBL4805
0.619113	0.502141	0.343886	CHEMBL3286
0.552423	0.510529	0.335332	CHEMBL3105
0.729277	0.676383	0.642939	CHEMBL3419
0.782421	0.656392	0.344059	CHEMBL3553
0.773801	0.792532	0.501777	CHEMBL4616
0.617685	0.638483	0.340019	CHEMBL3351
0.508915	0.470834	0.255644	CHEMBL4829
0.623597	0.647678	0.331096	CHEMBL3468
0.786931	0.662247	0.537117	CHEMBL4333
0.78275	0.674749	0.423127	CHEMBL2722
0.614169	0.635266	0.413974	CHEMBL3474
0.710538	0.563548	0.28786	CHEMBL3629
0.743857	0.623144	0.424132	CHEMBL225
0.613463	0.551497	0.440694	CHEMBL5145
0.684656	0.600114	0.360739	CHEMBL5462
0.711918	0.623611	0.369183	CHEMBL4482
0.598979	0.605562	0.347575	CHEMBL5689
0.597464	0.564318	0.302443	CHEMBL6136
0.845443	0.89592	0.509096	CHEMBL3589
0.666588	0.629236	0.361887	CHEMBL264
0.700105	0.593483	0.474143	CHEMBL5443
0.737677	0.757888	0.348174	CHEMBL4895
0.929872	0.740824	0.398901	CHEMBL5024
0.709337	0.615632	0.332932	CHEMBL227
0.75682	0.627036	0.458216	CHEMBL6154
0.724875	0.696534	0.417726	CHEMBL5319
0.632611	0.589907	0.349544	CHEMBL2599
0.924836	0.939674	0.664878	CHEMBL5932
0.761931	0.733047	0.440982	CHEMBL280
0.621524	0.614138	0.3681	CHEMBL344
0.694406	0.59052	0.417942	CHEMBL262
0.664173	0.539411	0.302839	CHEMBL4158
0.690703	0.634831	0.419207	CHEMBL287
0.770222	0.652698	0.380738	CHEMBL5936
0.86343	0.705769	0.433474	CHEMBL3710
0.621655	0.776577	0.42749	CHEMBL4191
0.592038	0.688354	0.360342	CHEMBL4550
0.60893	0.585832	0.364946	CHEMBL1957
0.716752	0.661597	0.401274	CHEMBL4523
0.693387	0.713544	0.508416	CHEMBL4394
0.79052	0.592132	0.300768	CHEMBL2637
0.592892	0.598514	0.315261	CHEMBL5971
0.510494	0.440552	0.353518	CHEMBL4465
0.604842	0.585094	0.343695	CHEMBL3717
0.654448	0.54337	0.446559	CHEMBL232
0.514539	0.584366	0.215061	CHEMBL2828
0.726372	0.617544	0.395337	CHEMBL3892
0.830809	0.828567	0.527089	CHEMBL2955
0.669777	0.490783	0.275684	CHEMBL4018
0.621756	0.693575	0.432772	CHEMBL3837
0.706849	0.593265	0.406217	CHEMBL267
0.756204	0.605075	0.35184	CHEMBL4029
0.611182	0.58453	0.334624	CHEMBL4625
0.677473	0.718871	0.545843	CHEMBL3038469
0.685416	0.575871	0.481345	CHEMBL4481
0.641815	0.486934	0.421686	CHEMBL3594
0.47472	0.352905	0.285976	CHEMBL4530
0.639416	0.70028	0.381345	CHEMBL3891
0.615301	0.628269	0.403293	CHEMBL274
0.799583	0.692985	0.510237	CHEMBL4308
0.724429	0.51106	0.343519	CHEMBL3729
0.671332	0.499365	0.248091	CHEMBL3774295
0.608974	0.575523	0.369138	CHEMBL3788
0.647046	0.633925	0.234804	CHEMBL3587
0.710254	0.706265	0.367808	CHEMBL2147
0.710486	0.540001	0.331365	CHEMBL4816
1.02126	0.826581	0.494559	CHEMBL3905
0.478656	0.423732	0.272488	CHEMBL4608
0.529886	0.529491	0.369511	CHEMBL4599
0.668002	0.729316	0.403547	CHEMBL4899
0.500486	0.494411	0.336973	CHEMBL3142
0.891295	0.84522	0.385714	CHEMBL298
0.693549	0.653411	0.417504	CHEMBL218
0.49644	0.521403	0.394284	CHEMBL3976
0.622314	0.689741	0.389749	CHEMBL5652
0.820931	0.601074	0.371734	CHEMBL3785
0.730815	0.670347	0.432049	CHEMBL4409
0.690228	0.616147	0.399356	CHEMBL235
0.839628	0.87314	0.719824	CHEMBL5857
0.675473	0.557698	0.454709	CHEMBL234
0.625594	0.543251	0.352639	CHEMBL4685
0.724782	0.578544	0.515508	CHEMBL2039
0.658537	0.612697	0.427863	CHEMBL275
0.762365	0.706324	0.415398	CHEMBL206
0.379075	0.431079	0.388484	CHEMBL4803
0.63249	0.630545	0.479536	CHEMBL4835
0.592589	0.522315	0.334932	CHEMBL4302
0.500079	0.385259	0.323492	CHEMBL4478
0.654244	0.533621	0.433201	CHEMBL224
0.716827	0.662346	0.32468	CHEMBL4247
0.799655	0.694067	0.397448	CHEMBL3130
0.691372	0.599569	0.376086	CHEMBL5147
0.748318	0.637001	0.543061	CHEMBL4581
0.684827	0.646135	0.413333	CHEMBL4015
0.634152	0.600214	0.316105	CHEMBL5260
0.828046	0.519687	0.378551	CHEMBL3397
0.726591	0.670202	0.447316	CHEMBL214
0.663418	0.497988	0.310005	CHEMBL5314
0.739511	0.754093	0.402624	CHEMBL5023
0.690655	0.636521	0.435014	CHEMBL239
0.341836	0.290014	0.222498	CHEMBL5480
0.756578	0.680465	0.534785	CHEMBL5543
0.611695	0.515684	0.403463	CHEMBL215
0.472224	0.44392	0.261736	CHEMBL340
0.841709	1.01128	0.442887	CHEMBL5776
0.846786	0.711699	0.402109	CHEMBL4801
0.999983	0.895022	0.416353	CHEMBL6166
0.648014	0.582757	0.438997	CHEMBL226
0.842302	0.670762	0.388477	CHEMBL2327
0.579225	0.71297	0.405593	CHEMBL3522
0.879408	0.484514	0.297445	CHEMBL3622
0.679852	0.579122	0.2965	CHEMBL4441
0.72874	0.626126	0.335525	CHEMBL2815
0.852724	0.809452	0.476742	CHEMBL286
0.697732	0.70106	0.434348	CHEMBL284
0.537261	0.548759	0.300663	CHEMBL4644
0.631881	0.567163	0.393513	CHEMBL3267
0.804851	0.770779	0.786925	CHEMBL4761
0.654695	0.50372	0.462196	CHEMBL231
0.634595	0.55942	0.459813	CHEMBL221
0.715597	0.649775	0.417339	CHEMBL219
0.719313	0.669863	0.338703	CHEMBL288
0.744263	0.662684	0.43935	CHEMBL2274
0.499878	0.464081	0.287102	CHEMBL3012
0.690196	0.645927	0.392266	CHEMBL2148
0.553281	0.585199	0.34679	CHEMBL4860
0.485958	0.678631	0.383624	CHEMBL3535
0.806616	0.639289	0.375369	CHEMBL245
0.659516	0.579611	0.448518	CHEMBL5071
0.698563	0.580092	0.502953	CHEMBL242
0.809781	0.676277	0.484285	CHEMBL3869
0.800649	0.621652	0.347276	CHEMBL2208
0.601854	0.623086	0.43186	CHEMBL261
0.847343	0.498205	0.363763	CHEMBL2803
0.598684	0.54938	0.523553	CHEMBL4393
0.623987	0.548121	0.394867	CHEMBL2736
0.655898	0.632816	0.468302	CHEMBL4683
0.800324	0.662619	0.476246	CHEMBL229
0.739142	0.691263	0.377574	CHEMBL4792
0.625524	0.45147	0.305379	CHEMBL4791
0.544842	0.587445	0.580176	CHEMBL5141
0.643058	0.573346	0.426254	CHEMBL2414
0.652202	0.580032	0.392635	CHEMBL2808
0.79236	0.651476	0.532495	CHEMBL5409
0.797202	0.688379	0.502308	CHEMBL228
0.626052	0.529857	0.520126	CHEMBL5704
0.717997	0.658529	0.414538	CHEMBL220
0.917349	0.817778	0.5018	CHEMBL252
0.689193	0.674007	0.430387	CHEMBL2568
0.731866	0.695941	0.452184	CHEMBL253
0.767338	0.792235	0.391774	CHEMBL2903
0.682184	0.620248	0.322564	CHEMBL2954
0.513568	0.448468	0.314676	CHEMBL5137
0.616658	0.692134	0.4947	CHEMBL3018
0.686859	0.712023	0.449951	CHEMBL3181
0.960842	0.798942	0.616174	CHEMBL3338
0.592892	0.501999	0.367767	CHEMBL3650
0.616546	0.595546	0.472484	CHEMBL325
0.94462	0.964575	0.630462	CHEMBL3310
0.804337	0.74272	0.454129	CHEMBL244
0.584247	0.531449	0.375362	CHEMBL3983
0.773824	0.629259	0.424982	CHEMBL4128
0.744797	0.618776	0.421007	CHEMBL4439
0.666913	0.534935	0.42434	CHEMBL3706
0.674995	0.563109	0.275265	CHEMBL5491
0.755386	0.72017	0.472465	CHEMBL5719
0.817597	0.748254	0.401568	CHEMBL4068
1.20609	0.570029	0.388678	CHEMBL4145
0.565462	0.637709	0.289188	CHEMBL4793
0.522268	0.533163	0.395877	CHEMBL5028
1.36148	0.663176	0.46604	CHEMBL5103
0.619429	0.539712	0.463729	CHEMBL205
0.686229	0.713406	0.310082	CHEMBL5896
0.699476	0.733889	0.464612	CHEMBL5251
0.596803	0.58331	0.352929	CHEMBL2842
0.680418	0.625734	0.379456	CHEMBL238
0.538486	0.512741	0.485326	CHEMBL2535
0.645388	0.574896	0.421801	CHEMBL2778
0.702989	0.742186	0.518179	CHEMBL230
0.708516	0.71459	0.494906	CHEMBL2781
0.440592	0.442814	0.250666	CHEMBL3100
0.944022	0.699507	0.394861	CHEMBL254
0.496582	0.428984	0.346253	CHEMBL5393
0.656085	0.698238	0.538645	CHEMBL308
0.81533	0.56393	0.275266	CHEMBL3025
0.66884	0.766387	0.324545	CHEMBL3969
0.752345	0.742018	0.522744	CHEMBL402
0.667883	0.650665	0.429564	CHEMBL236
0.623665	0.631146	0.42916	CHEMBL3242
0.651538	0.635986	0.385141	CHEMBL3572
0.599284	0.577641	0.371217	CHEMBL3974
0.651662	0.657419	0.404429	CHEMBL5407
0.646293	0.654899	0.415437	CHEMBL4427
0.592019	0.579248	0.431039	CHEMBL3371
0.47135	0.421466	0.26176	CHEMBL335
0.783231	0.670295	0.451103	CHEMBL4777
0.791252	0.744402	0.462263	CHEMBL3559
0.614423	0.629046	0.418581	CHEMBL3473
0.719275	0.678602	0.479768	CHEMBL233
0.611981	0.566211	0.343892	CHEMBL3884
0.718225	0.659401	0.4014	CHEMBL3764
0.695946	0.627624	0.520819	CHEMBL203
0.750692	0.680894	0.501431	CHEMBL333
0.945563	0.862415	0.488215	CHEMBL3798
0.637385	0.594346	0.392496	CHEMBL3568
0.800544	0.806487	0.43709	CHEMBL3819
0.675355	0.664832	0.429004	CHEMBL3816
0.62357	0.561831	0.384062	CHEMBL2835
1.00132	0.852211	0.398005	CHEMBL3922
0.592579	0.538059	0.428367	CHEMBL217
0.796321	0.615257	0.453076	CHEMBL3991
0.838058	0.926603	0.616598	CHEMBL3582
0.74876	0.650911	0.383548	CHEMBL4429
0.776462	0.590212	0.227603	CHEMBL5815
0.544306	0.55183	0.365843	CHEMBL3820
0.759087	0.578009	0.354045	CHEMBL3975
1.0817	1.05453	0.776287	CHEMBL5545
0.641901	0.723321	0.348853	CHEMBL4072
0.892991	0.848964	0.424147	CHEMBL6164
0.751477	0.652171	0.428821	CHEMBL4073
0.688458	0.655631	0.384659	CHEMBL4244
0.822486	0.796086	0.441188	CHEMBL4618
0.642229	0.611127	0.401236	CHEMBL256
0.667857	0.624111	0.365528	CHEMBL3778
0.711467	0.639766	0.330682	CHEMBL4657
0.70643	0.702979	0.455261	CHEMBL3920
0.757591	0.654522	0.454145	CHEMBL249
0.625999	0.526336	0.423454	CHEMBL4662
0.699046	0.601094	0.441032	CHEMBL251
0.695082	0.614938	0.387549	CHEMBL259
0.788485	0.69943	0.385411	CHEMBL4040
0.724419	0.645791	0.381746	CHEMBL4070
0.719651	0.613147	0.360649	CHEMBL4142
0.667623	0.664473	0.400892	CHEMBL260
0.685109	0.811465	0.458201	CHEMBL299
0.788199	0.688602	0.456015	CHEMBL204
0.505098	0.479712	0.368314	CHEMBL240
0.719427	0.694144	0.446831	CHEMBL4822
0.718903	0.781135	0.551991	CHEMBL6007
0.608223	0.551427	0.356185	CHEMBL4005
0.674176	0.647945	0.476152	CHEMBL279
0.682449	0.627877	0.364808	CHEMBL4282
0.788558	0.687012	0.452837	CHEMBL237
0.601771	0.63299	0.415627	CHEMBL246
0.67108	0.635727	0.386574	CHEMBL2971
0.584714	0.563531	0.398545	CHEMBL4633
0.584313	0.567356	0.368612	CHEMBL4296
1.00227	0.44061	0.409699	CHEMBL4789
0.652546	0.583154	0.417075	CHEMBL5451
0.485771	0.498148	0.324754	CHEMBL4506
0.711263	0.645697	0.414762	Average
